# Supplementary material for: N-(4-Meth­oxy­phen­yl)benzene­sulfonamide
Source: Acta Crystallogr Sect E Struct Rep Online. 2011 Jan 8;67(Pt 2):o298. doi: 10.1107/S1600536811000365 (PMC3051711; doi:10.1107/S1600536811000365)
Supplement: Supplementary file 2 [file e-67-0o298-Isup2.hkl]

#
# h,k,l, Fc-squared, Fo-squared, sigma(Fo-squared) and status flag
#
data_I
_shelx_title ' NAD1_0M IN P2(1)2(1)2(1)'
_shelx_refln_list_code          4
_shelx_F_calc_maximum      122.45
_exptl_crystal_F_000       552.00
_reflns_d_resolution_high  0.8107
 
loop_
 _symmetry_equiv_pos_as_xyz
 'x, y, z'
 '-x+1/2, -y, z+1/2'
 'x+1/2, -y+1/2, -z'
 '-x, y+1/2, -z+1/2'
 
_cell_length_a     5.3094
_cell_length_b     8.5309
_cell_length_c    27.9250
_cell_angle_alpha  90.000
_cell_angle_beta   90.000
_cell_angle_gamma  90.000
 
_shelx_F_squared_multiplier     1.000
 
loop_
 _refln_index_h
 _refln_index_k
 _refln_index_l
 _refln_F_squared_calc
 _refln_F_squared_meas
 _refln_F_squared_sigma
 _refln_observed_status
   2   0   0       20.86       44.13      4.64 o
   4   0   0        5.71       14.10     13.92 o
   6   0   0      159.13      163.80     36.73 o
   1   1   0    11738.06    12347.52     98.48 o
   2   1   0      629.65      612.60     16.30 o
   3   1   0      243.13      304.53     11.80 o
   4   1   0     1131.09     1158.00     33.53 o
   5   1   0      336.74      313.25     29.40 o
   6   1   0       36.97       19.48     22.93 o
   0   2   0     1243.34     1219.60     27.41 o
   1   2   0     2503.26     2416.19     36.82 o
   2   2   0      108.64      108.18      8.41 o
   3   2   0        2.70        3.69      6.71 o
   4   2   0       49.63       48.35      9.41 o
   5   2   0      540.51      572.82     37.08 o
   6   2   0        2.94       -7.25     19.86 o
   1   3   0       14.73        1.33      6.22 o
   2   3   0       67.10       76.73      8.19 o
   3   3   0       77.61       69.64     10.33 o
   4   3   0      203.26      168.45     15.27 o
   5   3   0      173.60      189.29     18.92 o
   6   3   0        5.93        8.00     21.17 o
   0   4   0      713.85      578.70     24.78 o
   1   4   0      477.88      451.22     26.19 o
   2   4   0       18.90       20.87      6.57 o
   3   4   0       82.36       71.04     13.29 o
   4   4   0       64.89       91.10     14.46 o
   5   4   0       75.54      113.09     17.27 o
   6   4   0       14.05       10.98     23.75 o
   1   5   0       43.97       57.92     10.97 o
   2   5   0       94.61       86.62     11.32 o
   3   5   0      247.48      259.47     15.81 o
   4   5   0      102.68      135.48     22.59 o
   5   5   0        4.42        0.57     14.05 o
   0   6   0     1163.23     1015.07     55.24 o
   1   6   0      398.69      370.01     33.71 o
   2   6   0        0.22       35.18     11.65 o
   3   6   0       44.85       33.70     13.88 o
   4   6   0      153.61      178.42     20.06 o
   5   6   0        4.41        8.49     15.59 o
   1   7   0      146.25      160.37     22.58 o
   2   7   0       61.78       50.54     19.01 o
   3   7   0       24.16       31.98     16.78 o
   4   7   0      133.21       91.14     19.27 o
   0   8   0      193.96      205.33     39.09 o
   1   8   0       19.93       12.70     20.31 o
   2   8   0        9.29        9.92     28.60 o
   3   8   0        0.22        0.31     19.66 o
   4   8   0       17.71      -19.94     16.50 o
   1   9   0       30.41       31.69     22.51 o
   2   9   0       12.88       -8.22     28.01 o
   3   9   0       33.94       30.09     21.76 o
   0  10   0       31.68      110.61     40.55 o
   1  10   0       40.66       47.35     38.54 o
   2  10   0       12.72       12.27     34.20 o
   1   0   1     4819.34     5298.22     37.14 o
   2   0   1      357.86      350.64      6.59 o
   3   0   1       81.39      105.59     10.26 o
   4   0   1       68.72       61.82     11.64 o
   5   0   1      144.98      222.94     25.67 o
   6   0   1       42.97       16.42     26.35 o
  -6   1   1       75.51       65.06     34.43 o
  -5   1   1      124.76      138.56     24.21 o
  -4   1   1      331.76      346.91     28.75 o
  -3   1   1      173.14      190.02     10.55 o
  -2   1   1      163.59      185.72      6.23 o
  -1   1   1     2151.05     2243.68     21.27 o
   0   1   1     1490.44     1501.89     27.23 o
   1   1   1     2176.84     2295.19     21.39 o
   2   1   1      165.23      178.81      7.00 o
   3   1   1      175.16      189.64      7.80 o
   4   1   1      327.46      372.04     26.55 o
   5   1   1      128.77      177.13     25.37 o
   6   1   1       77.41       56.32     25.04 o
  -6   2   1       57.88       55.87     24.02 o
  -5   2   1      259.61      262.75     58.57 o
  -4   2   1      287.78      287.35     13.07 o
  -3   2   1      247.06      226.13     15.14 o
  -2   2   1      149.06      136.31      8.34 o
  -1   2   1     2546.54     2475.55     37.71 o
   0   2   1     3647.50     3356.63     41.10 o
   1   2   1     2569.95     2507.13     32.58 o
   2   2   1      156.21      153.72     13.32 o
   3   2   1      243.09      233.13     12.86 o
   4   2   1      281.50      275.87     12.33 o
   5   2   1      266.80      261.70     28.49 o
   6   2   1       58.91       28.89     55.26 o
  -6   3   1        5.22        5.96     19.94 o
  -5   3   1      125.03      128.15     17.54 o
  -4   3   1      720.50      649.37     24.71 o
  -3   3   1       10.27        9.67      7.04 o
  -2   3   1      259.17      303.16     12.29 o
  -1   3   1     1432.88     1454.70     25.69 o
   0   3   1     1684.14     1686.66     27.28 o
   1   3   1     1440.23     1457.50     25.02 o
   2   3   1      269.70      309.53     12.61 o
   3   3   1       10.80       22.89      7.46 o
   4   3   1      725.17      695.51     25.18 o
   5   3   1      123.32      108.96     23.06 o
   6   3   1        5.39      -16.11     19.98 o
  -6   4   1       47.09       67.02     23.62 o
  -5   4   1       42.90       38.90     19.86 o
  -4   4   1       97.28      100.78     14.82 o
  -3   4   1      247.54      272.28     16.78 o
  -2   4   1       67.48       57.65      8.64 o
  -1   4   1      238.58      250.60     14.94 o
   0   4   1     1535.89     1494.44     27.95 o
   1   4   1      243.38      221.75     27.50 o
   2   4   1       65.91       71.23      9.56 o
   3   4   1      241.68      282.47     21.06 o
   4   4   1       99.21      115.34     15.22 o
   5   4   1       42.44       44.03     14.51 o
   6   4   1       49.18       47.93     24.40 o
  -5   5   1      146.28      151.01     19.74 o
  -4   5   1      239.80      249.49     20.49 o
  -3   5   1      114.70      108.65     17.91 o
  -2   5   1       11.80       16.17      9.50 o
  -1   5   1       77.00      111.02     19.37 o
   0   5   1      243.09      280.70     14.43 o
   1   5   1       82.39      115.42     13.02 o
   2   5   1       11.47       12.45      8.60 o
   3   5   1      117.57      122.74     12.74 o
   4   5   1      239.70      237.44     22.39 o
   5   5   1      146.46      156.57     19.68 o
  -5   6   1       60.32       38.63     17.66 o
  -4   6   1       67.20       92.68     17.00 o
  -3   6   1        2.02       28.77     16.54 o
  -2   6   1      148.85      140.70     15.11 o
  -1   6   1      216.71      230.36     17.61 o
   0   6   1       35.64       29.36     15.66 o
   1   6   1      212.19      264.44     31.32 o
   2   6   1      151.88      159.51     15.61 o
   3   6   1        2.10       19.20     13.50 o
   4   6   1       68.19       64.13     16.35 o
   5   6   1       60.66       58.46     29.54 o
  -4   7   1       24.85        5.95     15.14 o
  -3   7   1      107.65      116.83     19.29 o
  -2   7   1      106.56      153.08     42.28 o
  -1   7   1       31.72       58.42     19.20 o
   0   7   1      205.40      257.45     26.13 o
   1   7   1       34.03       67.27     47.95 o
   2   7   1      107.87      128.20     22.17 o
   3   7   1      106.68      132.66     29.63 o
   4   7   1       24.90       51.53     17.20 o
  -4   8   1       42.29       24.06     18.58 o
  -3   8   1       89.53      106.41     20.83 o
  -2   8   1       15.08       56.41     29.54 o
  -1   8   1       40.87       42.35     20.63 o
   0   8   1       15.72       48.04     21.15 o
   1   8   1       43.05       72.36     22.55 o
   2   8   1       15.17       20.00     27.69 o
   3   8   1       89.44       82.05     36.43 o
   4   8   1       42.86       44.66     19.96 o
  -3   9   1        5.32       13.10     19.38 o
  -2   9   1       41.69       37.83     33.99 o
  -1   9   1       68.06       86.46     25.91 o
   0   9   1       89.07      147.50     28.12 o
   1   9   1       68.12       52.05     24.05 o
   2   9   1       43.71       -3.04     29.58 o
   3   9   1        5.17        7.94     18.39 o
  -2  10   1       12.03      -16.61     32.19 o
  -1  10   1       15.05       23.42     36.49 o
   0  10   1       48.49       47.62     28.26 o
   1  10   1       15.23       49.20     37.00 o
   2  10   1       11.45       29.77     34.78 o
   1   0   2     5359.94     5382.32     39.86 o
   2   0   2      397.02      441.47      8.82 o
   3   0   2      898.66      930.31     23.28 o
   4   0   2      153.53      227.04     17.73 o
   5   0   2      287.02      237.42     35.64 o
   6   0   2       43.79       15.89     27.58 o
  -6   1   2       63.60       49.27     24.76 o
  -5   1   2      305.33      353.06     33.89 o
  -4   1   2      227.28      256.01     14.70 o
  -3   1   2      794.66      803.63     19.18 o
  -2   1   2      189.22      191.99      6.29 o
  -1   1   2     3632.15     3641.15     29.63 o
   0   1   2     3581.32     3370.00     80.85 o
   1   1   2     3578.72     3572.67     31.89 o
   2   1   2      185.60      200.74     11.13 o
   3   1   2      800.49      809.31     36.35 o
   4   1   2      221.42      250.71     23.48 o
   5   1   2      315.35      291.81     29.78 o
   6   1   2       63.41       23.50     23.24 o
  -6   2   2        5.48       16.73     20.46 o
  -5   2   2      115.52       95.41     13.15 o
  -4   2   2      383.23      375.88     15.18 o
  -3   2   2      445.04      497.33     15.25 o
  -2   2   2      449.69      461.14     13.32 o
  -1   2   2      573.11      603.39     14.31 o
   0   2   2     6147.74     5946.90     67.40 o
   1   2   2      588.45      611.44     20.35 o
   2   2   2      459.85      459.82     19.12 o
   3   2   2      461.66      493.78     15.22 o
   4   2   2      387.40      378.70     27.40 o
   5   2   2      112.71       87.43     22.75 o
   6   2   2        5.69       -9.56     19.97 o
  -6   3   2       50.79       17.36     21.38 o
  -5   3   2       40.43       33.66     13.36 o
  -4   3   2      199.24      221.13     16.75 o
  -3   3   2      250.71      222.58     14.37 o
  -2   3   2      236.31      246.81      9.79 o
  -1   3   2      544.85      571.49     15.35 o
   0   3   2     1101.17      969.00     19.87 o
   1   3   2      538.63      531.91     14.99 o
   2   3   2      229.59      245.63     11.37 o
   3   3   2      252.08      233.69     11.99 o
   4   3   2      207.86      207.87     17.97 o
   5   3   2       40.68       22.50     24.84 o
   6   3   2       50.28       40.46     23.33 o
  -6   4   2       12.50       13.77     27.90 o
  -5   4   2       42.79       63.77     15.71 o
  -4   4   2      555.57      498.26     24.26 o
  -3   4   2       19.68       20.49      8.45 o
  -2   4   2      198.45      200.39     14.56 o
  -1   4   2      970.93     1023.00     28.43 o
   0   4   2     1236.98     1360.92     30.91 o
   1   4   2      979.54     1033.25     42.69 o
   2   4   2      185.01      171.83     11.60 o
   3   4   2       20.90       21.71      8.48 o
   4   4   2      557.80      553.50     24.83 o
   5   4   2       43.05       45.47     14.12 o
   6   4   2       12.81       32.15     23.30 o
  -5   5   2       55.29       67.51     16.85 o
  -4   5   2      145.04      152.50     17.70 o
  -3   5   2       23.02       26.82      9.68 o
  -2   5   2       74.13       78.03     10.77 o
  -1   5   2      374.67      380.37     18.70 o
   0   5   2     1214.29     1222.57     27.05 o
   1   5   2      368.95      365.07     29.02 o
   2   5   2       76.68       70.59     18.66 o
   3   5   2       22.29       34.26      9.89 o
   4   5   2      144.29      140.35     18.07 o
   5   5   2       56.87       34.76     15.50 o
  -5   6   2       23.80       27.72     16.53 o
  -4   6   2       83.57       95.33     18.36 o
  -3   6   2      301.93      316.93     22.47 o
  -2   6   2       16.17       23.95     11.14 o
  -1   6   2      163.19      159.06     15.85 o
   0   6   2      512.72      455.36     28.03 o
   1   6   2      163.61      165.87     16.12 o
   2   6   2       17.22       38.28     16.21 o
   3   6   2      301.05      320.93     23.05 o
   4   6   2       82.72       93.02     17.65 o
   5   6   2       24.54       29.51     16.98 o
  -4   7   2        0.71        2.09     15.60 o
  -3   7   2       18.27       18.06     19.27 o
  -2   7   2      130.25      116.05     22.64 o
  -1   7   2      332.43      327.12     21.90 o
   0   7   2      146.00      113.63     21.32 o
   1   7   2      341.28      310.31     33.60 o
   2   7   2      131.64      128.57     21.91 o
   3   7   2       18.49       24.81     18.30 o
   4   7   2        0.73       -9.82     14.32 o
  -4   8   2        6.56       -6.92     17.63 o
  -3   8   2       51.84       36.79     18.23 o
  -2   8   2       38.30       57.71     31.09 o
  -1   8   2       46.52       52.68     52.20 o
   0   8   2        6.87       -8.51     19.10 o
   1   8   2       46.78       46.28     20.96 o
   2   8   2       37.77       67.10     30.65 o
   3   8   2       55.26       67.59     19.68 o
   4   8   2        6.31       27.52     19.23 o
  -3   9   2        3.09       -0.76     29.92 o
  -2   9   2       12.41       -5.24     30.69 o
  -1   9   2       35.14       11.13     21.04 o
   0   9   2       61.55       54.61     23.96 o
   1   9   2       35.65       71.69     35.44 o
   2   9   2       12.76      -16.58     28.14 o
   3   9   2        2.93       16.13     19.67 o
  -2  10   2        9.91       20.79     33.98 o
  -1  10   2       44.44       77.77     40.43 o
   0  10   2       13.06       40.68     26.03 o
   1  10   2       45.08       66.80     37.66 o
   2  10   2        9.83       10.62     34.10 o
   1   0   3      460.09      499.51      6.52 o
   2   0   3     1957.25     2064.31     23.20 o
   3   0   3        1.58        5.02      5.79 o
   4   0   3      635.83      671.04     23.44 o
   5   0   3      169.47      141.89     18.80 o
   6   0   3      117.13       74.74     32.57 o
  -6   1   3       56.76       36.66     32.02 o
  -5   1   3      469.50      516.61     27.71 o
  -4   1   3      718.61      678.97     20.41 o
  -3   1   3      138.44      160.91     10.50 o
  -2   1   3      972.20     1049.86     15.73 o
  -1   1   3     5764.34     5677.44     42.07 o
   0   1   3     1207.76     1225.70     24.33 o
   1   1   3     5798.11     5721.06     48.14 o
   2   1   3      969.28     1071.04     14.09 o
   3   1   3      138.61      169.33     16.90 o
   4   1   3      717.81      680.04     33.69 o
   5   1   3      467.20      463.80     70.05 o
   6   1   3       55.22       72.85     56.39 o
  -6   2   3       49.87       68.86     32.57 o
  -5   2   3       83.88       77.54     13.42 o
  -4   2   3       55.77       61.41      9.39 o
  -3   2   3      348.75      404.25     21.80 o
  -2   2   3     1001.77     1009.24     18.53 o
  -1   2   3      900.16      862.32     17.01 o
   0   2   3    12927.08    12930.08    138.29 o
   1   2   3      887.01      839.77     21.90 o
   2   2   3      976.15      963.59     18.64 o
   3   2   3      343.64      343.59     12.05 o
   4   2   3       60.15       25.50     14.59 o
   5   2   3       85.46      110.48     23.25 o
   6   2   3       51.37       40.65     25.08 o
  -6   3   3        3.21       13.14     23.84 o
  -5   3   3       33.29       15.32     13.10 o
  -4   3   3      351.70      335.50     19.46 o
  -3   3   3      131.86      165.63     17.60 o
  -2   3   3      133.53      178.86     14.89 o
  -1   3   3      747.89      746.05     17.34 o
   0   3   3      770.86      767.37     17.77 o
   1   3   3      719.30      747.08     20.45 o
   2   3   3      134.59      146.05      9.75 o
   3   3   3      130.22      152.87     10.62 o
   4   3   3      355.61      342.34     26.89 o
   5   3   3       34.53       16.78     17.12 o
   6   3   3        2.97       27.35     21.63 o
  -6   4   3       11.28       12.04     14.36 o
  -5   4   3      140.08      136.12     21.31 o
  -4   4   3       77.74       77.69     24.60 o
  -3   4   3      247.93      260.03     14.24 o
  -2   4   3      149.35      163.39     14.00 o
  -1   4   3      107.32      123.04     11.59 o
   0   4   3     1162.10     1109.25     23.55 o
   1   4   3      114.41      129.44     11.73 o
   2   4   3      146.79      158.89     11.40 o
   3   4   3      251.83      245.36     13.96 o
   4   4   3       80.01       85.52     16.02 o
   5   4   3      139.62      152.34     40.74 o
   6   4   3       11.87       54.17     25.56 o
  -5   5   3      120.93      128.15     19.10 o
  -4   5   3       13.28       32.23     13.58 o
  -3   5   3       31.82       65.29     15.15 o
  -2   5   3       19.37       36.15      9.43 o
  -1   5   3      240.96      284.65     16.94 o
   0   5   3      110.88      159.39     17.82 o
   1   5   3      233.28      232.81     15.95 o
   2   5   3       18.98       14.63     17.15 o
   3   5   3       32.15       45.89     10.89 o
   4   5   3       14.19       16.61     13.24 o
   5   5   3      121.77      106.97     23.82 o
  -5   6   3       53.08       72.02     18.08 o
  -4   6   3      122.02      141.45     33.02 o
  -3   6   3       33.65       40.32     14.75 o
  -2   6   3      137.38      150.47     22.10 o
  -1   6   3       92.16       67.37     13.37 o
   0   6   3       26.25       50.03     16.34 o
   1   6   3       93.29       80.88     13.61 o
   2   6   3      140.99      172.59     20.83 o
   3   6   3       33.63       58.34     14.80 o
   4   6   3      123.37      131.43     19.12 o
   5   6   3       54.48       67.12     21.51 o
  -4   7   3        8.81       17.69     16.00 o
  -3   7   3        7.59       10.99     16.72 o
  -2   7   3       12.60       32.21     18.85 o
  -1   7   3      130.19      112.16     16.54 o
   0   7   3      520.58      548.99     33.58 o
   1   7   3      128.53      116.94     21.53 o
   2   7   3       13.07       47.05     19.15 o
   3   7   3        7.26       12.11     20.61 o
   4   7   3        9.37        3.68     15.67 o
  -4   8   3       51.36       67.39     20.54 o
  -3   8   3        1.51       -3.41     16.07 o
  -2   8   3       46.25       39.88     30.31 o
  -1   8   3       20.01       32.31     20.75 o
   0   8   3       16.30      -12.87     18.01 o
   1   8   3       19.75       34.08     19.86 o
   2   8   3       44.98        3.23     25.60 o
   3   8   3        1.76       -2.05     15.92 o
   4   8   3       50.71       68.10     21.21 o
  -3   9   3        0.25        8.58     17.71 o
  -2   9   3       17.04        9.96     31.96 o
  -1   9   3       11.47       51.50     23.06 o
   0   9   3      162.79      222.87     40.23 o
   1   9   3       11.87       61.59     32.84 o
   2   9   3       17.49       20.30     31.70 o
   3   9   3        0.22      -25.08     16.72 o
  -1  10   3       23.85       32.97     35.61 o
   0  10   3        9.45       10.16     24.11 o
   1  10   3       24.22       51.92     35.22 o
   0   0   4      704.03      646.68     12.69 o
   1   0   4     5813.42     5797.11     38.97 o
   2   0   4       98.59       93.96      5.25 o
   3   0   4       68.80      112.31      8.59 o
   4   0   4      151.96      161.23     14.61 o
   5   0   4       68.05       90.26     23.52 o
   6   0   4        0.05        6.48     27.00 o
  -6   1   4       48.50        5.44     20.13 o
  -5   1   4      108.44       84.71     16.91 o
  -4   1   4      228.18      265.29     21.83 o
  -3   1   4      315.81      336.38     14.76 o
  -2   1   4       31.10       42.39      4.22 o
  -1   1   4     1059.71     1106.04     11.95 o
   0   1   4     1972.24     1880.33     28.26 o
   1   1   4     1076.50     1108.54     12.40 o
   2   1   4       34.09       36.85      4.19 o
   3   1   4      306.26      318.84     21.29 o
   4   1   4      228.86      232.85     28.75 o
   5   1   4      105.46       95.29     25.58 o
   6   1   4       50.10       62.74     30.26 o
  -6   2   4       31.31       16.76     22.58 o
  -5   2   4      131.84      152.45     24.58 o
  -4   2   4      152.86      150.68     14.69 o
  -3   2   4      437.49      404.11     17.49 o
  -2   2   4        1.36        2.37      4.86 o
  -1   2   4     1481.82     1463.54     23.56 o
   0   2   4     6579.48     6392.99     72.65 o
   1   2   4     1457.19     1440.04     22.62 o
   2   2   4        1.18       -5.18      6.28 o
   3   2   4      432.56      422.34     12.76 o
   4   2   4      149.61      147.33     20.82 o
   5   2   4      133.41      150.82     25.80 o
   6   2   4       31.89       33.72     29.20 o
  -6   3   4       30.52       41.90     21.83 o
  -5   3   4      128.31      135.85     17.32 o
  -4   3   4      195.06      196.83     31.71 o
  -3   3   4      192.49      196.23     20.21 o
  -2   3   4      665.89      682.21     15.03 o
  -1   3   4      595.92      542.08     15.01 o
   0   3   4      153.45      179.37     10.12 o
   1   3   4      604.66      545.92     17.95 o
   2   3   4      664.78      689.75     17.52 o
   3   3   4      181.25      179.46     11.14 o
   4   3   4      191.87      157.05     14.24 o
   5   3   4      129.75      134.84     24.16 o
   6   3   4       30.29        1.47     21.74 o
  -6   4   4        3.53        9.83     15.08 o
  -5   4   4      234.93      232.38     30.82 o
  -4   4   4       76.49       87.21     14.26 o
  -3   4   4       23.26       25.61      8.62 o
  -2   4   4      170.03      165.85     14.06 o
  -1   4   4     1269.13     1279.75     55.53 o
   0   4   4      189.66      214.57     17.31 o
   1   4   4     1251.47     1303.50     29.85 o
   2   4   4      168.79      187.72     12.70 o
   3   4   4       22.39       31.66      9.15 o
   4   4   4       79.51      101.57     29.74 o
   5   4   4      237.10      229.02     25.19 o
   6   4   4        3.66        0.43     21.74 o
  -5   5   4       67.03       33.59     15.91 o
  -4   5   4      251.95      265.92     20.69 o
  -3   5   4      194.01      184.42     14.45 o
  -2   5   4       24.12       32.84     19.70 o
  -1   5   4      103.50      134.02     13.51 o
   0   5   4      106.88      113.71     16.42 o
   1   5   4      106.63      116.28     17.39 o
   2   5   4       22.58       15.25     15.24 o
   3   5   4      195.56      194.73     25.48 o
   4   5   4      253.56      272.40     21.05 o
   5   5   4       66.22       76.25     16.47 o
  -5   6   4        8.96        1.29     16.52 o
  -4   6   4       62.39       43.29     15.66 o
  -3   6   4        9.50       10.16     12.94 o
  -2   6   4       34.00       47.46     12.05 o
  -1   6   4      288.22      287.98     19.35 o
   0   6   4      838.08      888.98     37.23 o
   1   6   4      289.27      317.29     22.67 o
   2   6   4       33.21       28.27     15.42 o
   3   6   4        9.69       16.00     12.77 o
   4   6   4       63.10       51.35     15.71 o
   5   6   4        9.44       -3.85     16.06 o
  -4   7   4       74.93       81.99     18.99 o
  -3   7   4        6.83        1.51     14.45 o
  -2   7   4      100.79      144.76     23.52 o
  -1   7   4      146.68      169.96     23.66 o
   0   7   4      282.24      260.53     29.31 o
   1   7   4      146.26      129.53     22.29 o
   2   7   4      105.18       93.79     21.07 o
   3   7   4        6.98       13.77     17.54 o
   4   7   4       74.39       55.59     18.22 o
  -4   8   4       31.26       39.85     19.43 o
  -3   8   4       60.14       58.34     19.67 o
  -2   8   4        0.49      -33.22     25.11 o
  -1   8   4       30.84       13.96     19.89 o
   0   8   4       40.41       92.56     31.44 o
   1   8   4       30.33       26.85     20.40 o
   2   8   4        0.55      -27.98     23.63 o
   3   8   4       59.54       73.33     19.01 o
   4   8   4       31.98       54.73     28.67 o
  -3   9   4       37.60       -3.55     19.22 o
  -2   9   4        7.30      -42.24     28.16 o
  -1   9   4       51.00       65.93     52.60 o
   0   9   4      127.24      112.50     71.04 o
   1   9   4       52.62       28.04     31.19 o
   2   9   4        7.36        3.85     28.93 o
   3   9   4       37.40       48.56     20.80 o
  -1  10   4       31.00       66.46     40.37 o
   0  10   4       25.16       52.55     35.58 o
   1  10   4       31.85        7.52     33.04 o
   1   0   5    14994.53    14555.57     92.85 o
   2   0   5      840.43      837.56     12.23 o
   3   0   5      804.35      878.85     20.67 o
   4   0   5      117.46      101.14     10.77 o
   5   0   5       43.24       47.90     30.48 o
   6   0   5       76.62      104.78     36.97 o
  -6   1   5        4.63       30.17     22.66 o
  -5   1   5       10.45       -4.79      9.60 o
  -4   1   5       26.78       33.12      9.78 o
  -3   1   5      805.40      864.56     20.81 o
  -2   1   5     1534.00     1627.56     26.09 o
  -1   1   5      390.37      345.81      8.88 o
   0   1   5     1816.77     1645.01     30.01 o
   1   1   5      401.75      345.39      6.54 o
   2   1   5     1547.17     1641.35     16.57 o
   3   1   5      793.29      844.54     32.46 o
   4   1   5       26.08       28.93     15.76 o
   5   1   5        9.72      -23.28     15.75 o
   6   1   5        4.47       21.75     26.25 o
  -6   2   5       33.56       11.29     21.50 o
  -5   2   5       18.56       11.42     16.48 o
  -4   2   5      543.19      512.37     22.06 o
  -3   2   5       43.15       50.98      9.92 o
  -2   2   5     1169.11     1114.68     19.62 o
  -1   2   5      350.92      342.11     21.09 o
   0   2   5       20.47       17.79      6.97 o
   1   2   5      337.48      296.29     10.93 o
   2   2   5     1155.70     1058.46     20.40 o
   3   2   5       42.12       53.12     10.46 o
   4   2   5      540.10      505.36     49.29 o
   5   2   5       18.36        8.24     23.00 o
   6   2   5       34.96       15.00     38.65 o
  -6   3   5       23.31       23.36     13.94 o
  -5   3   5       17.29        6.29     13.63 o
  -4   3   5      177.67      204.58     16.90 o
  -3   3   5      290.87      300.81     15.83 o
  -2   3   5      311.19      304.65     10.62 o
  -1   3   5     1842.20     1852.53     29.53 o
   0   3   5      347.35      324.19     12.63 o
   1   3   5     1843.32     1824.83     34.14 o
   2   3   5      289.75      287.30     12.10 o
   3   3   5      286.75      302.28     13.39 o
   4   3   5      169.15      166.80     23.85 o
   5   3   5       17.60       51.99     20.47 o
   6   3   5       23.76       29.80     23.30 o
  -5   4   5       19.14       -0.79     13.40 o
  -4   4   5       82.12       74.70     14.79 o
  -3   4   5       10.51        3.68      7.71 o
  -2   4   5      163.55      140.59     18.62 o
  -1   4   5       33.79       31.94     12.51 o
   0   4   5     1477.35     1486.23     28.18 o
   1   4   5       32.45       31.22     11.89 o
   2   4   5      156.36      155.47     11.35 o
   3   4   5       10.74        9.37      8.76 o
   4   4   5       80.07       86.65     14.34 o
   5   4   5       18.57       28.07     11.06 o
  -5   5   5        8.78        5.79     14.39 o
  -4   5   5      224.72      219.79     19.93 o
  -3   5   5       72.49       86.37     12.34 o
  -2   5   5      281.84      286.28     15.62 o
  -1   5   5       38.33       34.79     10.25 o
   0   5   5       19.67       71.71     11.86 o
   1   5   5       37.21        4.63     13.33 o
   2   5   5      284.27      250.58     15.07 o
   3   5   5       74.76       91.49     14.68 o
   4   5   5      224.99      278.32     20.97 o
   5   5   5        8.20       -6.22     12.94 o
  -5   6   5       59.69       66.73     18.69 o
  -4   6   5        6.51        2.91     35.42 o
  -3   6   5       77.82       57.75     15.66 o
  -2   6   5      142.65      138.66     14.32 o
  -1   6   5      698.09      681.49     26.40 o
   0   6   5      685.42      694.78     43.25 o
   1   6   5      707.46      640.40     32.18 o
   2   6   5      144.21      175.83     21.00 o
   3   6   5       78.44       67.19     15.58 o
   4   6   5        6.72       -1.15     13.49 o
   5   6   5       59.11       74.20     18.93 o
  -4   7   5        1.83        7.00     15.12 o
  -3   7   5       83.74       79.30     32.13 o
  -2   7   5      102.14       81.79     29.41 o
  -1   7   5      223.28      196.61     24.93 o
   0   7   5      173.66      250.64     26.31 o
   1   7   5      220.42      227.66     25.23 o
   2   7   5      102.50      102.57     29.30 o
   3   7   5       84.07       81.32     17.44 o
   4   7   5        1.80      -10.55     14.61 o
  -4   8   5       39.95       41.50     20.12 o
  -3   8   5       11.32       -4.10     16.30 o
  -2   8   5       17.37        3.69     28.49 o
  -1   8   5       87.32      111.42     24.93 o
   0   8   5       85.56       70.38     22.58 o
   1   8   5       87.11       92.63     23.56 o
   2   8   5       16.99       44.12     27.66 o
   3   8   5       11.11       16.52     16.89 o
   4   8   5       39.15       43.07     19.28 o
  -3   9   5       20.30        9.97     22.41 o
  -2   9   5       44.68       18.14     32.13 o
  -1   9   5       28.91       42.22     23.99 o
   0   9   5       31.95       68.49     35.67 o
   1   9   5       28.01       44.90     32.33 o
   2   9   5       45.18       49.29     31.61 o
   3   9   5       20.19       30.04     19.48 o
  -1  10   5        3.81       16.24     35.99 o
   0  10   5      105.97      123.30     32.25 o
   1  10   5        3.73        5.64     30.31 o
   0   0   6     5246.23     4933.52     54.00 o
   1   0   6     1981.59     2065.89     16.34 o
   2   0   6     4663.59     4745.01     47.84 o
   3   0   6       22.88        1.91      6.39 o
   4   0   6      445.79      440.55     20.19 o
   5   0   6       20.02       83.31     22.79 o
   6   0   6       11.34       92.22     35.27 o
  -6   1   6       31.64        5.11     46.37 o
  -5   1   6       80.62      102.36     13.50 o
  -4   1   6       27.76       29.50      9.07 o
  -3   1   6     1090.96     1202.18     24.88 o
  -2   1   6     2036.76     2054.67     24.56 o
  -1   1   6      560.36      530.29      8.39 o
   0   1   6       11.09       17.95      3.95 o
   1   1   6      552.53      528.18      8.23 o
   2   1   6     2016.30     2007.98     20.68 o
   3   1   6     1088.11     1117.18     37.38 o
   4   1   6       26.20       32.51     25.28 o
   5   1   6       81.30      103.64     26.80 o
   6   1   6       31.55       -8.74     23.81 o
  -6   2   6       61.96       51.97     23.13 o
  -5   2   6      152.52      176.84     18.82 o
  -4   2   6      284.49      276.88     29.62 o
  -3   2   6      173.72      159.79     20.63 o
  -2   2   6      398.35      398.89     16.04 o
  -1   2   6     2148.03     2016.50     35.74 o
   0   2   6       32.23        3.00      6.92 o
   1   2   6     2133.95     2026.03     26.04 o
   2   2   6      412.76      425.36     12.48 o
   3   2   6      171.68      173.70     11.23 o
   4   2   6      288.70      270.72     25.34 o
   5   2   6      149.22      136.34     25.32 o
   6   2   6       60.00       56.34     25.10 o
  -6   3   6       18.50       11.15     15.05 o
  -5   3   6       19.50       15.39     12.95 o
  -4   3   6      240.11      237.84     17.99 o
  -3   3   6      628.86      603.74     18.48 o
  -2   3   6      153.93      158.65     11.31 o
  -1   3   6     1214.20     1290.01     27.69 o
   0   3   6     5631.05     5660.25     79.69 o
   1   3   6     1202.15     1264.02     27.67 o
   2   3   6      152.92      150.60      9.92 o
   3   3   6      635.52      632.58     17.79 o
   4   3   6      233.99      251.81     12.09 o
   5   3   6       18.87       63.51     23.50 o
   6   3   6       17.69       16.03     24.26 o
  -5   4   6       34.01       48.28     15.58 o
  -4   4   6      115.13       99.50     18.08 o
  -3   4   6       31.72       18.55      6.82 o
  -2   4   6      391.16      364.51     14.98 o
  -1   4   6      150.54      164.03     12.72 o
   0   4   6      344.83      397.54     15.20 o
   1   4   6      141.82      166.14     19.86 o
   2   4   6      377.35      391.95     15.54 o
   3   4   6       31.43       30.74      9.29 o
   4   4   6      115.76      125.76     15.29 o
   5   4   6       32.74       56.56     25.28 o
  -5   5   6       19.96       28.06     15.02 o
  -4   5   6        0.64        9.66     12.46 o
  -3   5   6      102.70      133.40     13.04 o
  -2   5   6      119.43      127.34     12.13 o
  -1   5   6        3.08        6.13      9.14 o
   0   5   6      944.03      862.90     33.12 o
   1   5   6        4.20      -12.97     19.17 o
   2   5   6      124.08      122.30     12.32 o
   3   5   6       97.55      142.73     22.48 o
   4   5   6        0.73       16.28     13.04 o
   5   5   6       19.22       32.23     28.23 o
  -5   6   6       19.62        3.80     15.92 o
  -4   6   6       92.14       63.67     23.97 o
  -3   6   6      112.86       85.26     16.15 o
  -2   6   6       42.48       29.93     11.02 o
  -1   6   6       29.89       31.33     13.84 o
   0   6   6       33.98       46.65     15.97 o
   1   6   6       31.63       30.10     20.73 o
   2   6   6       40.99       44.24     16.21 o
   3   6   6      118.65       77.91     16.27 o
   4   6   6       90.36       98.71     17.67 o
   5   6   6       19.92       27.12     17.65 o
  -4   7   6       25.64       43.06     17.26 o
  -3   7   6        3.27       15.93     14.41 o
  -2   7   6       35.44       32.99     18.69 o
  -1   7   6       50.15       66.62     19.81 o
   0   7   6      288.27      344.74     70.36 o
   1   7   6       49.68       63.89     31.04 o
   2   7   6       35.31       50.97     26.59 o
   3   7   6        3.13       11.48     14.09 o
   4   7   6       25.92        3.96     15.51 o
  -4   8   6       12.83       29.45     18.98 o
  -3   8   6       45.39       48.86     19.07 o
  -2   8   6        5.69      -18.60     26.84 o
  -1   8   6       42.95       89.41     24.25 o
   0   8   6      121.67      175.99     25.93 o
   1   8   6       44.77       62.13     21.52 o
   2   8   6        6.33       -1.70     25.12 o
   3   8   6       46.11       29.88     18.15 o
   4   8   6       13.13       37.43     18.90 o
  -3   9   6       12.50       13.18     19.91 o
  -2   9   6       37.19       77.87     36.39 o
  -1   9   6       80.81       95.22     26.60 o
   0   9   6      145.03      207.64     30.10 o
   1   9   6       80.10      136.70     36.95 o
   2   9   6       36.53       44.44     31.55 o
   3   9   6       12.92       11.22     18.16 o
  -1  10   6       56.84       48.75     39.35 o
   0  10   6        0.25      -30.04     31.22 o
   1  10   6       55.08       79.07     37.37 o
   1   0   7     3770.06     3587.39     29.14 o
   2   0   7      322.74      308.35      7.88 o
   3   0   7       36.84       48.42     10.37 o
   4   0   7      824.79      808.46     28.42 o
   5   0   7        8.29      -16.18     21.43 o
   6   0   7        3.10       24.06     31.02 o
  -6   1   7       24.33       12.88     46.21 o
  -5   1   7       20.44        7.50     10.72 o
  -4   1   7      220.00      246.78     14.88 o
  -3   1   7       21.89       25.93      7.41 o
  -2   1   7       72.68       78.11      4.84 o
  -1   1   7     3096.72     2994.19     29.03 o
   0   1   7     6333.14     6010.61     60.33 o
   1   1   7     3083.25     2927.71     26.73 o
   2   1   7       76.34       92.58      5.24 o
   3   1   7       22.10       27.10     10.21 o
   4   1   7      222.02      232.75     24.26 o
   5   1   7       18.68       -7.65     19.69 o
   6   1   7       26.35       11.59     24.71 o
  -6   2   7       59.46       45.86     25.67 o
  -5   2   7       64.48       57.70     16.35 o
  -4   2   7      280.42      256.56     17.65 o
  -3   2   7      425.57      419.29     18.03 o
  -2   2   7        0.89        1.65      4.98 o
  -1   2   7     1314.81     1204.72     26.51 o
   0   2   7      299.85      334.58     16.69 o
   1   2   7     1338.95     1219.26     18.93 o
   2   2   7        0.77       -5.61      4.73 o
   3   2   7      425.96      414.29     11.78 o
   4   2   7      278.78      270.74     25.67 o
   5   2   7       66.51       52.83     21.33 o
   6   2   7       59.20       36.28     24.61 o
  -6   3   7       72.53       77.59     22.25 o
  -5   3   7      178.68      152.98     18.33 o
  -4   3   7       25.64       66.62     20.49 o
  -3   3   7       63.81       87.33     11.81 o
  -2   3   7      229.76      227.59     10.22 o
  -1   3   7      863.75      858.40     19.83 o
   0   3   7      314.51      351.47     15.85 o
   1   3   7      873.41      883.68     32.10 o
   2   3   7      232.34      222.55     11.34 o
   3   3   7       64.42       76.86      9.40 o
   4   3   7       26.26       26.24     11.37 o
   5   3   7      172.44      126.63     36.15 o
   6   3   7       71.65      100.83     27.26 o
  -5   4   7       37.84       50.10     15.78 o
  -4   4   7       49.69       65.19     13.75 o
  -3   4   7      529.80      481.88     17.77 o
  -2   4   7     1061.10     1057.32     24.48 o
  -1   4   7      329.21      301.16     28.01 o
   0   4   7       59.88       52.02     12.54 o
   1   4   7      319.89      342.55     23.19 o
   2   4   7     1069.86     1050.70     24.24 o
   3   4   7      520.35      484.63     18.14 o
   4   4   7       49.54       43.23     17.44 o
   5   4   7       37.38       31.14     37.57 o
  -5   5   7       59.18       74.39     17.20 o
  -4   5   7      130.55      151.91     17.74 o
  -3   5   7      427.97      443.75     16.46 o
  -2   5   7       43.05       43.03      9.75 o
  -1   5   7      717.95      717.02     24.94 o
   0   5   7      479.40      407.45     20.15 o
   1   5   7      717.48      751.87     31.36 o
   2   5   7       41.66       32.20      9.37 o
   3   5   7      428.01      404.34     28.68 o
   4   5   7      127.93      134.23     17.50 o
   5   5   7       57.59       57.28     18.27 o
  -5   6   7       13.42       -0.16     15.47 o
  -4   6   7      142.42      139.49     18.91 o
  -3   6   7       77.51      113.98     16.90 o
  -2   6   7      354.75      319.51     20.30 o
  -1   6   7       40.90       38.62     12.73 o
   0   6   7      117.11      142.90     19.96 o
   1   6   7       39.27       35.54     29.53 o
   2   6   7      358.11      355.57     26.25 o
   3   6   7       79.40       97.95     16.79 o
   4   6   7      143.98      148.41     20.79 o
   5   6   7       13.10       -4.94     15.22 o
  -4   7   7       31.39       21.17     16.24 o
  -3   7   7       17.87       10.83     15.53 o
  -2   7   7       66.77       47.55     18.72 o
  -1   7   7        6.13       40.71     18.96 o
   0   7   7      745.44      805.61     39.71 o
   1   7   7        6.36       10.42     16.82 o
   2   7   7       69.57       92.16     28.72 o
   3   7   7       18.46       26.30     19.40 o
   4   7   7       31.29       38.26     16.97 o
  -4   8   7       14.91       47.48     27.44 o
  -3   8   7       17.78        8.65     19.27 o
  -2   8   7       51.17       18.11     30.08 o
  -1   8   7      147.71      141.79     26.09 o
   0   8   7        2.23       33.02     20.42 o
   1   8   7      145.67      207.48     26.97 o
   2   8   7       52.61       25.44     27.36 o
   3   8   7       17.10       40.55     17.35 o
   4   8   7       15.53       23.46     18.26 o
  -3   9   7        0.19      -10.41     18.89 o
  -2   9   7       15.30       78.38     36.48 o
  -1   9   7       58.29       49.28     24.12 o
   0   9   7        0.41       -5.13     24.83 o
   1   9   7       57.95       99.80     34.61 o
   2   9   7       15.16        4.77     29.17 o
   3   9   7        0.17       14.60     18.41 o
  -1  10   7        4.74      -10.47     32.39 o
   0  10   7        1.15      -21.27     31.79 o
   1  10   7        5.24       -1.41     31.40 o
   0   0   8       26.45        8.60      4.96 o
   1   0   8      294.29      282.23      6.89 o
   2   0   8      711.07      764.93     10.79 o
   3   0   8     2597.21     2555.25     42.04 o
   4   0   8       94.17       85.30     15.02 o
   5   0   8       34.68       10.35     31.02 o
   6   0   8        0.40        6.23     29.23 o
  -6   1   8       31.41      -21.82     41.87 o
  -5   1   8       80.50       96.74     14.15 o
  -4   1   8      367.62      353.22     17.24 o
  -3   1   8      586.73      560.84     17.44 o
  -2   1   8     1101.26     1114.96     14.68 o
  -1   1   8      779.40      761.26     11.40 o
   0   1   8      872.99      805.54     13.86 o
   1   1   8      803.46      757.89     18.87 o
   2   1   8     1085.21     1127.58     13.44 o
   3   1   8      583.35      586.99     22.33 o
   4   1   8      366.41      370.11     28.16 o
   5   1   8       82.20       59.57     21.40 o
   6   1   8       30.78       43.70     30.82 o
  -6   2   8       34.64       42.05     16.57 o
  -5   2   8       20.66       25.19     13.27 o
  -4   2   8      371.35      410.17     20.93 o
  -3   2   8      472.98      397.48     17.62 o
  -2   2   8      532.07      519.58     13.50 o
  -1   2   8     1078.34     1105.78     25.32 o
   0   2   8      321.60      343.31     15.18 o
   1   2   8     1092.44     1056.78     23.26 o
   2   2   8      545.21      542.09     13.63 o
   3   2   8      459.65      410.31     10.91 o
   4   2   8      373.79      439.43     29.88 o
   5   2   8       21.22       17.79     21.82 o
   6   2   8       33.67       66.49     39.42 o
  -6   3   8       18.01       30.99     25.68 o
  -5   3   8       17.33       19.78     14.04 o
  -4   3   8       20.22        3.92     10.62 o
  -3   3   8      336.94      341.66     13.17 o
  -2   3   8      498.87      530.47     21.01 o
  -1   3   8      524.38      551.34     16.35 o
   0   3   8     1955.58     1797.18     63.31 o
   1   3   8      527.84      559.42     18.76 o
   2   3   8      488.50      529.17     16.09 o
   3   3   8      337.81      339.70     12.38 o
   4   3   8       17.92       13.93      8.94 o
   5   3   8       18.06      -12.84     16.52 o
   6   3   8       18.05       65.20     25.39 o
  -5   4   8       25.83       15.49     14.86 o
  -4   4   8      377.17      402.49     22.02 o
  -3   4   8      332.77      311.52     13.03 o
  -2   4   8      415.71      378.93     15.95 o
  -1   4   8      205.78      206.80     14.09 o
   0   4   8      371.65      436.09     18.61 o
   1   4   8      209.61      194.86     17.57 o
   2   4   8      431.94      401.85     16.16 o
   3   4   8      337.59      336.94     19.57 o
   4   4   8      372.04      359.25     16.70 o
   5   4   8       24.56       18.19     32.95 o
  -5   5   8       90.26       83.18     17.48 o
  -4   5   8      223.90      196.98     18.88 o
  -3   5   8      138.69      135.93     13.49 o
  -2   5   8      105.19      129.79     12.45 o
  -1   5   8      241.26      234.80     26.01 o
   0   5   8        0.30       -4.96     12.34 o
   1   5   8      246.00      227.99     20.28 o
   2   5   8      105.62      120.87     13.98 o
   3   5   8      137.92      144.38     16.17 o
   4   5   8      220.49      213.42     19.43 o
   5   5   8       88.37       70.15     15.98 o
  -5   6   8        9.92        8.73     15.42 o
  -4   6   8       14.72       12.43     13.63 o
  -3   6   8      359.60      375.24     25.28 o
  -2   6   8       49.24       53.70     12.47 o
  -1   6   8       33.11       61.66     27.60 o
   0   6   8       26.24       26.01     15.46 o
   1   6   8       32.75       27.94     15.39 o
   2   6   8       46.70       47.47     12.79 o
   3   6   8      360.55      309.08     29.05 o
   4   6   8       15.39        3.53     13.55 o
   5   6   8        9.72        2.69     15.46 o
  -4   7   8       30.00       51.35     23.83 o
  -3   7   8       44.86       29.97     22.42 o
  -2   7   8       54.65       48.95     17.99 o
  -1   7   8      293.97      262.81     27.24 o
   0   7   8      219.29      218.56     26.01 o
   1   7   8      301.11      347.31     67.76 o
   2   7   8       52.35       19.81     24.12 o
   3   7   8       44.36       66.55     16.59 o
   4   7   8       29.39       32.52     17.18 o
  -3   8   8       59.31       53.41     19.58 o
  -2   8   8       19.19       44.24     32.38 o
  -1   8   8       20.47       43.41     21.69 o
   0   8   8      313.59      306.81     31.11 o
   1   8   8       21.50       33.26     20.19 o
   2   8   8       19.58      -22.55     22.39 o
   3   8   8       60.62       54.60     18.85 o
  -3   9   8       15.77       25.22     22.19 o
  -2   9   8       14.61       39.00     36.12 o
  -1   9   8       45.77       54.58     26.89 o
   0   9   8       18.81       15.51     20.93 o
   1   9   8       44.87       33.59     31.56 o
   2   9   8       14.59      -11.65     26.29 o
   3   9   8       15.16        7.87     37.30 o
  -1  10   8       31.28       19.45     36.23 o
   0  10   8       12.04        8.14     33.09 o
   1  10   8       31.15       18.17     32.79 o
   1   0   9      984.22      958.38     11.85 o
   2   0   9     2750.11     2940.27     29.11 o
   3   0   9       30.03       31.75     10.52 o
   4   0   9       61.64       37.82     13.46 o
   5   0   9       86.83      139.57     33.42 o
   6   0   9        0.01      -24.07     25.32 o
  -6   1   9       50.49       60.75     49.35 o
  -5   1   9       97.90       91.87     17.78 o
  -4   1   9       92.30       99.71     11.94 o
  -3   1   9     1164.70     1142.12     24.65 o
  -2   1   9       23.27       20.13      4.36 o
  -1   1   9      410.34      434.61      9.08 o
   0   1   9      417.33      395.44      9.06 o
   1   1   9      401.11      429.90      9.54 o
   2   1   9       20.61       14.85      4.19 o
   3   1   9     1182.41     1144.17     23.89 o
   4   1   9       90.79       73.19     23.55 o
   5   1   9       96.98       49.27     22.77 o
   6   1   9       50.64       52.23     32.05 o
  -6   2   9       51.33       26.14     40.44 o
  -5   2   9       62.18       61.20     15.25 o
  -4   2   9      279.84      313.68     20.08 o
  -3   2   9      232.37      260.67     22.71 o
  -2   2   9      362.92      342.53     11.22 o
  -1   2   9      758.16      810.32     21.99 o
   0   2   9      147.58      169.63     15.40 o
   1   2   9      751.86      771.23     14.08 o
   2   2   9      359.16      341.85     10.88 o
   3   2   9      233.11      228.69      8.94 o
   4   2   9      279.21      292.15     42.72 o
   5   2   9       61.52       31.94     20.87 o
   6   2   9       53.62       20.47     23.86 o
  -6   3   9       38.92       -3.66     21.06 o
  -5   3   9       15.14        2.70     13.45 o
  -4   3   9      277.66      292.18     23.28 o
  -3   3   9       53.52       36.35      7.10 o
  -2   3   9     1088.23     1050.99     21.56 o
  -1   3   9      425.59      454.90     17.86 o
   0   3   9       41.76       27.75      7.78 o
   1   3   9      418.02      416.55     14.63 o
   2   3   9     1088.48     1104.12     20.34 o
   3   3   9       52.51       49.30      7.52 o
   4   3   9      276.31      265.76     15.44 o
   5   3   9       14.06       24.53     23.34 o
   6   3   9       38.65       26.53     28.64 o
  -5   4   9        3.66      -13.52     13.14 o
  -4   4   9      201.93      162.27     16.97 o
  -3   4   9      377.61      353.03     14.36 o
  -2   4   9      453.32      438.06     16.98 o
  -1   4   9     1075.08     1061.40     28.13 o
   0   4   9      684.13      593.56     21.28 o
   1   4   9     1087.13     1068.35     34.38 o
   2   4   9      453.46      466.52     23.45 o
   3   4   9      379.27      361.25     16.20 o
   4   4   9      202.39      176.81     13.34 o
   5   4   9        3.72       -5.89     18.34 o
  -5   5   9       32.29       29.29     15.60 o
  -4   5   9       31.94       41.76     16.21 o
  -3   5   9      467.20      473.60     16.94 o
  -2   5   9      234.26      237.27     14.95 o
  -1   5   9       45.44       72.25     12.56 o
   0   5   9        0.33      -11.04     10.54 o
   1   5   9       47.82       53.20     14.57 o
   2   5   9      227.70      273.11     28.85 o
   3   5   9      466.61      457.52     23.92 o
   4   5   9       33.09       37.27     14.48 o
   5   5   9       33.69       46.14     19.66 o
  -5   6   9        5.51       -9.28     26.97 o
  -4   6   9       30.00       30.18     14.63 o
  -3   6   9       26.76       28.52     17.88 o
  -2   6   9      253.05      235.17     21.34 o
  -1   6   9      332.48      370.55     21.83 o
   0   6   9      242.01      267.19     24.54 o
   1   6   9      338.54      383.09     27.25 o
   2   6   9      258.50      263.46     29.71 o
   3   6   9       26.64       43.79     14.08 o
   4   6   9       31.71       64.37     16.41 o
   5   6   9        5.26        7.29     15.93 o
  -4   7   9       12.03       20.91     24.71 o
  -3   7   9       29.20       26.06     15.72 o
  -2   7   9       12.67       19.85     23.56 o
  -1   7   9       84.99      125.94     22.72 o
   0   7   9        3.11       -8.49     33.29 o
   1   7   9       82.61       66.83     20.19 o
   2   7   9       12.40        0.59     21.50 o
   3   7   9       28.90       41.22     25.08 o
   4   7   9       12.01        8.51     15.92 o
  -3   8   9        4.34        6.80     17.02 o
  -2   8   9       32.22       -4.99     48.29 o
  -1   8   9        5.30       -5.50     45.48 o
   0   8   9       21.35       48.62     34.98 o
   1   8   9        4.82       38.15     27.02 o
   2   8   9       31.90       15.74     27.49 o
   3   8   9        4.64       20.72     16.66 o
  -2   9   9        4.91       -2.82     36.73 o
  -1   9   9       10.07      -11.14     20.18 o
   0   9   9       84.91       64.48     25.32 o
   1   9   9        9.60       -2.10     27.85 o
   2   9   9        5.15       10.72     28.66 o
  -1  10   9        8.46      -41.72     31.58 o
   0  10   9       25.01       -6.53     30.60 o
   1  10   9        8.53       22.15     32.54 o
   0   0  10      517.48      466.99     11.62 o
   1   0  10       22.54       29.32      5.42 o
   2   0  10      140.53      153.62      6.26 o
   3   0  10        1.53        5.37      6.72 o
   4   0  10      111.59      123.63     19.11 o
   5   0  10       76.02       49.87     17.85 o
   6   0  10      143.32      110.24     38.94 o
  -6   1  10        4.87       -5.94     24.48 o
  -5   1  10       42.77       59.50     17.17 o
  -4   1  10       93.77       81.37     11.58 o
  -3   1  10      139.79      137.48     14.21 o
  -2   1  10      527.23      434.62      8.91 o
  -1   1  10      646.95      646.48     13.01 o
   0   1  10       44.43       32.99      4.64 o
   1   1  10      640.88      623.44     11.28 o
   2   1  10      517.28      449.64      9.84 o
   3   1  10      134.11      141.00      7.95 o
   4   1  10       91.86      128.98     16.68 o
   5   1  10       42.50       28.26     33.96 o
   6   1  10        5.09       10.53     28.31 o
  -6   2  10        5.11       26.21     21.72 o
  -5   2  10       45.97       40.39     18.57 o
  -4   2  10       87.62       62.95     16.78 o
  -3   2  10       20.02       19.81      7.16 o
  -2   2  10      336.93      344.32     11.28 o
  -1   2  10      370.01      396.71     23.42 o
   0   2  10      111.54      107.38      7.93 o
   1   2  10      371.79      371.29      9.85 o
   2   2  10      336.39      360.71     12.48 o
   3   2  10       20.67       36.14      5.96 o
   4   2  10       88.57       53.11     26.61 o
   5   2  10       44.85       47.78     21.37 o
   6   2  10        5.38        7.09     23.41 o
  -5   3  10       15.00       12.99     14.03 o
  -4   3  10       81.20       96.58     34.54 o
  -3   3  10      348.40      321.49     13.02 o
  -2   3  10      184.32      189.19     10.12 o
  -1   3  10      309.63      284.07     32.01 o
   0   3  10     3869.69     4277.72     57.37 o
   1   3  10      309.24      293.74     11.56 o
   2   3  10      182.96      197.89     10.20 o
   3   3  10      340.10      343.01     12.56 o
   4   3  10       80.46      111.61     17.86 o
   5   3  10       15.41        8.78     19.32 o
  -5   4  10       52.83       56.13     16.59 o
  -4   4  10       70.82       78.59     14.49 o
  -3   4  10      174.99      180.34     10.83 o
  -2   4  10       71.67       35.02      9.30 o
  -1   4  10     1006.58      963.74     39.93 o
   0   4  10      241.49      270.89     16.24 o
   1   4  10      992.38      948.03     34.13 o
   2   4  10       73.30       99.43     10.30 o
   3   4  10      175.93      184.94     11.75 o
   4   4  10       69.49       63.01     10.65 o
   5   4  10       52.68       47.18     41.04 o
  -5   5  10       10.89       25.21     23.31 o
  -4   5  10       22.84        5.12     12.16 o
  -3   5  10      707.18      680.61     19.69 o
  -2   5  10      278.68      255.62     18.97 o
  -1   5  10       90.75       59.06     19.96 o
   0   5  10      302.34      310.83     18.84 o
   1   5  10       94.33       81.69     16.16 o
   2   5  10      280.97      272.65     15.98 o
   3   5  10      712.16      681.04     30.29 o
   4   5  10       21.68       31.51     13.78 o
   5   5  10       10.41       18.52     13.45 o
  -5   6  10       52.68       84.39     26.06 o
  -4   6  10      190.19      156.56     19.55 o
  -3   6  10       12.23       18.32     19.89 o
  -2   6  10      410.31      424.94     34.90 o
  -1   6  10       62.70       56.03     14.07 o
   0   6  10      569.10      556.90     72.35 o
   1   6  10       61.24       33.65     16.05 o
   2   6  10      410.34      407.43     41.50 o
   3   6  10       11.71       17.81     13.08 o
   4   6  10      194.37      199.28     22.97 o
   5   6  10       53.96       38.22     22.22 o
  -4   7  10       57.59       84.35     19.17 o
  -3   7  10      112.29      116.11     25.80 o
  -2   7  10      208.35      184.42     21.82 o
  -1   7  10        2.35       34.35     19.25 o
   0   7  10       32.33        4.12     17.17 o
   1   7  10        2.53       15.90     17.54 o
   2   7  10      205.60      208.23     48.36 o
   3   7  10      112.16      113.71     18.82 o
   4   7  10       59.45       59.51     18.23 o
  -3   8  10        0.66       -1.12     17.00 o
  -2   8  10        9.48        4.02     23.48 o
  -1   8  10       47.66       50.69     21.00 o
   0   8  10        3.83       22.31     20.47 o
   1   8  10       46.10      126.66     33.16 o
   2   8  10        9.10       35.70     27.85 o
   3   8  10        0.69      -14.88     15.18 o
  -2   9  10       11.03      -20.29     51.09 o
  -1   9  10        3.73       12.79     22.47 o
   0   9  10        2.36       -1.48     23.05 o
   1   9  10        4.18       10.94     28.22 o
   2   9  10       10.42        3.15     30.56 o
   0  10  10        0.06       52.29     34.21 o
   1   0  11     1634.23     1688.13     19.67 o
   2   0  11       37.65       39.72      4.36 o
   3   0  11      139.94      133.46     10.16 o
   4   0  11      143.78      113.95     17.16 o
   5   0  11       17.84        5.81     15.69 o
   6   0  11        0.09       12.97     31.03 o
  -6   1  11       34.43       10.33     25.24 o
  -5   1  11        5.61        9.49     17.45 o
  -4   1  11       89.05       79.34     15.75 o
  -3   1  11      136.43      143.21     15.20 o
  -2   1  11     1342.70     1357.85     19.32 o
  -1   1  11      651.00      635.40     13.16 o
   0   1  11      466.53      473.57      9.74 o
   1   1  11      640.38      620.19     12.44 o
   2   1  11     1338.72     1358.98     17.83 o
   3   1  11      132.07      135.17      8.09 o
   4   1  11       91.33      117.23     16.67 o
   5   1  11        4.87       11.86     22.28 o
   6   1  11       33.92       18.98     29.00 o
  -6   2  11       66.57      103.89     43.99 o
  -5   2  11       77.62       69.41     16.83 o
  -4   2  11      170.58      187.57     16.44 o
  -3   2  11      221.95      241.07      9.56 o
  -2   2  11       97.18      112.33      7.22 o
  -1   2  11      147.78      165.65     13.25 o
   0   2  11       11.42        6.29      5.75 o
   1   2  11      139.41      144.39      7.09 o
   2   2  11      103.23      117.40      7.51 o
   3   2  11      227.89      248.60     10.15 o
   4   2  11      169.26      169.64     24.00 o
   5   2  11       77.26       54.73     22.74 o
   6   2  11       66.03       54.10     43.51 o
  -5   3  11       78.93       83.96     16.50 o
  -4   3  11       42.55       67.07     13.38 o
  -3   3  11      128.26      147.77      9.71 o
  -2   3  11      180.14      162.10      9.60 o
  -1   3  11     1824.74     1876.97     37.78 o
   0   3  11      200.20      265.64     15.91 o
   1   3  11     1833.13     1886.54     31.75 o
   2   3  11      171.29      176.72      9.97 o
   3   3  11      127.90      131.70      9.43 o
   4   3  11       42.44       51.93     19.04 o
   5   3  11       76.45       70.65     22.81 o
  -5   4  11        9.43       31.91     22.69 o
  -4   4  11      171.92      173.46     19.40 o
  -3   4  11      224.52      252.95     16.73 o
  -2   4  11      410.53      430.71     17.46 o
  -1   4  11        5.46        1.80      8.78 o
   0   4  11       49.63       71.25     10.05 o
   1   4  11        5.99        0.41      8.93 o
   2   4  11      406.31      411.47     16.55 o
   3   4  11      218.21      206.33     13.92 o
   4   4  11      173.99      178.54     16.18 o
   5   4  11        9.66       36.40     21.87 o
  -5   5  11       14.15       33.13     24.99 o
  -4   5  11        5.25        6.99     13.19 o
  -3   5  11        7.09        0.25      7.49 o
  -2   5  11      312.79      304.97     22.93 o
  -1   5  11      242.34      217.33     16.64 o
   0   5  11      215.81      243.79     34.00 o
   1   5  11      245.54      260.36     46.92 o
   2   5  11      310.58      297.89     17.25 o
   3   5  11        8.21       18.64     12.17 o
   4   5  11        4.86       -3.83     12.28 o
   5   5  11       14.98       -2.65     13.30 o
  -4   6  11       22.12        8.45     13.92 o
  -3   6  11       12.20       32.88     13.60 o
  -2   6  11      497.88      410.03     25.37 o
  -1   6  11       34.34        6.57     12.06 o
   0   6  11        0.03       45.15     19.56 o
   1   6  11       32.65       40.92     16.38 o
   2   6  11      510.24      535.98     36.05 o
   3   6  11       12.18       28.68     14.25 o
   4   6  11       22.26       42.58     15.99 o
  -4   7  11       70.16       55.57     25.24 o
  -3   7  11      209.69      168.87     20.84 o
  -2   7  11       59.27       87.52     31.92 o
  -1   7  11       66.86       59.66     20.99 o
   0   7  11       27.19       12.24     17.11 o
   1   7  11       64.48       92.22     28.03 o
   2   7  11       58.01       55.69     17.41 o
   3   7  11      211.50      195.76     21.28 o
   4   7  11       70.49       48.38     17.87 o
  -3   8  11       19.31       13.35     17.83 o
  -2   8  11       55.47       21.94     25.29 o
  -1   8  11      116.02      106.80     25.13 o
   0   8  11        1.60       -9.25     17.62 o
   1   8  11      119.32      110.70     33.49 o
   2   8  11       54.93       63.38     55.27 o
   3   8  11       19.47       29.32     20.37 o
  -2   9  11       32.86       33.64     61.15 o
  -1   9  11       19.24       52.20     25.13 o
   0   9  11       20.66       20.15     22.32 o
   1   9  11       19.16       32.79     27.83 o
   2   9  11       32.68       41.25     20.71 o
   0   0  12       17.05       17.04      4.82 o
   1   0  12       41.71       19.11      6.19 o
   2   0  12      231.26      236.95     13.11 o
   3   0  12      239.84      219.27     12.10 o
   4   0  12        1.25        6.38     12.98 o
   5   0  12       78.49      105.96     21.65 o
   6   0  12        0.33       46.59     33.42 o
  -6   1  12       18.57       12.48     18.87 o
  -5   1  12      103.23      132.93     26.40 o
  -4   1  12       67.74       47.32     28.51 o
  -3   1  12       50.11       91.37     14.08 o
  -2   1  12      454.44      409.90     10.72 o
  -1   1  12      451.73      428.95     11.36 o
   0   1  12     1844.02     1813.36     17.46 o
   1   1  12      454.40      420.62     20.27 o
   2   1  12      450.69      422.09     11.97 o
   3   1  12       49.91       77.31     13.01 o
   4   1  12       66.23       31.10     19.31 o
   5   1  12      108.02       80.21     29.65 o
   6   1  12       18.07       50.06     33.46 o
  -6   2  12       13.89        0.10     23.50 o
  -5   2  12       51.16       62.24     22.77 o
  -4   2  12       50.82       66.29     12.82 o
  -3   2  12      459.20      449.21     12.47 o
  -2   2  12      704.15      634.02     20.79 o
  -1   2  12      254.55      253.95     14.04 o
   0   2  12       36.48       26.58      5.99 o
   1   2  12      257.48      264.92     10.07 o
   2   2  12      701.23      710.79     14.68 o
   3   2  12      452.69      469.73     13.09 o
   4   2  12       55.24       99.39     27.35 o
   5   2  12       52.48       36.77     21.14 o
   6   2  12       14.17       -2.84     22.47 o
  -5   3  12        1.31       -6.80     20.67 o
  -4   3  12      278.89      292.13     19.10 o
  -3   3  12       76.79       73.55      8.49 o
  -2   3  12      352.50      325.88     16.93 o
  -1   3  12      603.54      549.38     21.50 o
   0   3  12      391.37      403.60     20.00 o
   1   3  12      607.25      560.68     16.95 o
   2   3  12      352.09      342.33     12.69 o
   3   3  12       76.27       59.63      8.19 o
   4   3  12      274.99      275.08     16.14 o
   5   3  12        1.51        3.03     34.42 o
  -5   4  12       16.11       25.60     28.11 o
  -4   4  12        6.01        7.04     11.06 o
  -3   4  12      116.52      127.90     10.17 o
  -2   4  12      820.93      748.62     22.23 o
  -1   4  12       97.30      107.28     14.12 o
   0   4  12      267.46      269.28     18.98 o
   1   4  12       95.80      113.88     12.97 o
   2   4  12      822.65      726.65     21.47 o
   3   4  12      119.01      111.02     12.27 o
   4   4  12        4.88       11.61      9.13 o
   5   4  12       15.74       15.82     21.31 o
  -5   5  12       15.27       27.01     25.67 o
  -4   5  12      116.51      121.92     25.82 o
  -3   5  12      307.16      303.46     17.41 o
  -2   5  12       93.50       68.88     11.40 o
  -1   5  12       22.12        6.86     10.08 o
   0   5  12      150.86      186.67     16.54 o
   1   5  12       21.14        4.64     13.23 o
   2   5  12       93.02       91.16     10.87 o
   3   5  12      305.57      300.22     20.65 o
   4   5  12      117.27      149.16     17.76 o
   5   5  12       14.15       19.32     13.53 o
  -4   6  12       35.15       33.35     21.78 o
  -3   6  12      290.29      260.23     20.54 o
  -2   6  12       71.85       76.32     17.04 o
  -1   6  12       10.63       14.93     15.59 o
   0   6  12       12.01       28.03     16.01 o
   1   6  12       12.08        3.60     15.40 o
   2   6  12       73.53       66.41     28.92 o
   3   6  12      295.99      296.41     22.23 o
   4   6  12       34.62       37.21     17.13 o
  -4   7  12       15.14       39.12     50.29 o
  -3   7  12       27.63       18.41     15.51 o
  -2   7  12        2.32       -3.82     15.59 o
  -1   7  12      258.16      334.55     30.45 o
   0   7  12      109.22      122.19     23.43 o
   1   7  12      258.38      259.67     27.69 o
   2   7  12        2.34      -11.03     13.66 o
   3   7  12       28.02       13.02     14.73 o
   4   7  12       15.19        9.54     16.76 o
  -3   8  12       78.87      103.42     21.98 o
  -2   8  12       28.21       13.37     25.23 o
  -1   8  12       63.46       84.50     24.07 o
   0   8  12        1.19      -12.10     18.74 o
   1   8  12       65.16       60.67     30.93 o
   2   8  12       29.12       24.16     17.97 o
   3   8  12       79.06       83.81     19.87 o
  -2   9  12       58.50       57.74     29.97 o
  -1   9  12       21.71        2.69     22.45 o
   0   9  12       53.16       36.20     31.16 o
   1   9  12       21.65       12.47     28.41 o
   2   9  12       57.33       48.26     48.41 o
   1   0  13       50.77       29.87      7.25 o
   2   0  13      449.82      482.75     12.89 o
   3   0  13       33.46       15.65      7.48 o
   4   0  13       59.87       85.09     16.23 o
   5   0  13       13.95       27.44     17.73 o
   6   0  13        0.54        1.81     29.51 o
  -6   1  13       59.45       43.76     20.67 o
  -5   1  13       54.55       44.96     18.00 o
  -4   1  13       46.78       50.32     15.76 o
  -3   1  13      163.06      152.53     14.50 o
  -2   1  13      541.08      488.90     11.31 o
  -1   1  13      345.79      329.68     10.45 o
   0   1  13      666.11      674.00     10.53 o
   1   1  13      335.37      361.87     13.39 o
   2   1  13      550.23      519.40     12.42 o
   3   1  13      161.06      182.68     10.54 o
   4   1  13       46.69       47.66     15.08 o
   5   1  13       53.05       64.40     28.87 o
   6   1  13       61.44       37.37     34.02 o
  -5   2  13       34.27       41.42     21.95 o
  -4   2  13       29.47       30.05     10.32 o
  -3   2  13      371.53      390.86     14.25 o
  -2   2  13      273.25      260.36     15.00 o
  -1   2  13       52.83       55.11      7.70 o
   0   2  13      626.19      632.77     13.42 o
   1   2  13       49.84       42.55      6.35 o
   2   2  13      263.75      260.17      9.98 o
   3   2  13      382.52      388.98     12.61 o
   4   2  13       27.69       36.81     17.91 o
   5   2  13       35.72       44.64     22.55 o
  -5   3  13       11.76       27.52     22.76 o
  -4   3  13       35.34       14.17     22.47 o
  -3   3  13       75.19       64.84     12.80 o
  -2   3  13      256.68      235.33     10.89 o
  -1   3  13      401.73      390.51     20.46 o
   0   3  13       26.86       20.68      7.22 o
   1   3  13      386.90      418.76     15.44 o
   2   3  13      260.66      256.97     11.67 o
   3   3  13       74.77       72.39      8.84 o
   4   3  13       35.04       32.91     17.28 o
   5   3  13       11.79       10.33     19.06 o
  -5   4  13        7.48       -6.08     22.37 o
  -4   4  13      132.50      133.45     15.34 o
  -3   4  13      292.98      295.35     14.48 o
  -2   4  13       67.87       40.43      9.82 o
  -1   4  13      109.84      112.18     13.23 o
   0   4  13      397.42      393.39     17.23 o
   1   4  13      113.93      117.31     10.99 o
   2   4  13       69.71       37.45      8.42 o
   3   4  13      290.58      278.71     16.75 o
   4   4  13      135.52      115.43     12.33 o
   5   4  13        6.95       34.88     22.49 o
  -5   5  13       58.21       62.43     27.21 o
  -4   5  13       68.00       68.80     22.82 o
  -3   5  13       12.47       10.19     10.17 o
  -2   5  13       12.75        5.43      9.77 o
  -1   5  13      335.63      328.73     20.21 o
   0   5  13      101.48      113.20     14.91 o
   1   5  13      335.47      343.36     20.49 o
   2   5  13       11.89       24.21      9.19 o
   3   5  13       12.42       15.91     12.09 o
   4   5  13       68.78       82.88     18.47 o
   5   5  13       57.29       47.31     23.62 o
  -4   6  13       66.46       21.73     31.82 o
  -3   6  13       38.89       32.45     14.01 o
  -2   6  13      320.35      338.39     32.97 o
  -1   6  13      174.97      187.43     23.38 o
   0   6  13       38.85       46.30     18.24 o
   1   6  13      169.90      162.42     22.55 o
   2   6  13      316.01      327.72     22.62 o
   3   6  13       38.76       78.55     16.29 o
   4   6  13       68.17       65.33     17.15 o
  -4   7  13       30.95       16.85     37.35 o
  -3   7  13      151.69      153.27     19.98 o
  -2   7  13      106.52       92.66     19.73 o
  -1   7  13       88.66       97.66     22.48 o
   0   7  13      143.07      158.79     24.77 o
   1   7  13       87.84       91.84     22.34 o
   2   7  13      108.92       85.66     19.67 o
   3   7  13      152.49      160.38     22.33 o
   4   7  13       30.15       35.29     17.46 o
  -3   8  13       32.12      138.83     31.07 o
  -2   8  13       74.61      107.08     28.90 o
  -1   8  13      127.26      121.81     26.56 o
   0   8  13        4.69       -4.67     19.73 o
   1   8  13      125.95      133.20     34.97 o
   2   8  13       77.36       54.66     18.67 o
   3   8  13       32.44       34.29     20.28 o
  -2   9  13       34.97       25.94     27.61 o
  -1   9  13        8.99       41.83     23.72 o
   0   9  13       10.24       59.26     32.48 o
   1   9  13        8.66       32.94     31.16 o
   2   9  13       34.92       45.50     20.74 o
   0   0  14       73.32       50.46      7.64 o
   1   0  14      290.79      299.49      9.35 o
   2   0  14       31.14       26.40      8.71 o
   3   0  14       91.56      111.36      8.02 o
   4   0  14      104.62      114.99     18.29 o
   5   0  14       21.13       44.96     19.75 o
  -5   1  14       55.99       45.76     18.75 o
  -4   1  14      320.43      266.31     24.89 o
  -3   1  14       46.83       43.32      6.37 o
  -2   1  14      118.14      139.49     13.03 o
  -1   1  14       74.48       79.36      6.40 o
   0   1  14      197.79      212.11      6.57 o
   1   1  14       71.02       65.80      7.63 o
   2   1  14      113.76      140.73      8.18 o
   3   1  14       49.54       40.85      5.92 o
   4   1  14      322.31      301.91     22.31 o
   5   1  14       55.74      105.92     31.90 o
  -5   2  14       62.27       67.74     36.75 o
  -4   2  14      144.01      122.77     18.73 o
  -3   2  14       84.75       86.58      9.53 o
  -2   2  14      269.62      255.65     13.43 o
  -1   2  14     1042.79     1072.34     25.62 o
   0   2  14       78.97       91.61      9.26 o
   1   2  14     1027.65     1054.23     23.50 o
   2   2  14      271.19      288.81     10.74 o
   3   2  14       83.04       79.83      7.94 o
   4   2  14      146.31      130.31     28.86 o
   5   2  14       64.01       46.71     22.17 o
  -5   3  14        0.85       11.43     22.69 o
  -4   3  14       58.26       70.16     22.12 o
  -3   3  14      665.00      629.89     25.80 o
  -2   3  14      129.47      123.85      8.56 o
  -1   3  14      276.39      301.49     16.92 o
   0   3  14      431.21      446.06     20.40 o
   1   3  14      277.20      297.81     14.97 o
   2   3  14      126.48      118.50      9.45 o
   3   3  14      672.29      631.13     33.20 o
   4   3  14       56.94       43.88     17.92 o
   5   3  14        0.70       -4.00     18.91 o
  -5   4  14       42.19       68.91     30.56 o
  -4   4  14       49.08       70.94     23.46 o
  -3   4  14      172.89      171.73     11.91 o
  -2   4  14      216.45      214.30     16.48 o
  -1   4  14      127.94      115.61     11.87 o
   0   4  14      461.53      537.67     19.86 o
   1   4  14      130.93      135.25     11.94 o
   2   4  14      214.18      164.15     11.55 o
   3   4  14      172.61      176.05     17.24 o
   4   4  14       48.47       46.52     13.66 o
   5   4  14       42.07       49.75     24.71 o
  -5   5  14       21.91       23.01     26.19 o
  -4   5  14       44.40       44.75     21.76 o
  -3   5  14      113.80      119.57     14.29 o
  -2   5  14       32.16       39.62     11.12 o
  -1   5  14       94.56       70.24     13.84 o
   0   5  14       33.98       35.52     12.23 o
   1   5  14       90.21       75.40     14.18 o
   2   5  14       29.29       13.67     10.37 o
   3   5  14      112.85       80.12     18.16 o
   4   5  14       46.36       63.57     15.86 o
   5   5  14       22.37        7.88     26.43 o
  -4   6  14       19.88       21.81     29.61 o
  -3   6  14      116.05      107.76     16.35 o
  -2   6  14       22.41       29.29     15.87 o
  -1   6  14      263.45      255.13     28.21 o
   0   6  14       60.14       41.61     35.15 o
   1   6  14      265.88      295.36     52.97 o
   2   6  14       22.59       34.59     13.15 o
   3   6  14      118.82      117.05     17.52 o
   4   6  14       18.45       21.44     15.26 o
  -4   7  14       16.22       -2.26     24.17 o
  -3   7  14       82.68       88.90     40.50 o
  -2   7  14       71.90       76.61     19.55 o
  -1   7  14        3.90       31.50     19.42 o
   0   7  14       66.87       69.06     21.49 o
   1   7  14        3.56        0.81     22.56 o
   2   7  14       71.43       96.76     18.22 o
   3   7  14       82.78       74.60     17.53 o
   4   7  14       15.11       23.45     17.33 o
  -3   8  14        1.24      -16.28     24.24 o
  -2   8  14      135.29       98.69     43.93 o
  -1   8  14       15.77       -6.21     20.52 o
   0   8  14       42.54       47.67     22.30 o
   1   8  14       14.86      -13.93     22.58 o
   2   8  14      134.25      114.84     23.62 o
   3   8  14        1.39       34.34     19.57 o
  -2   9  14       32.17       13.17     28.24 o
  -1   9  14        3.12       21.52     23.54 o
   0   9  14        3.00      -28.03     28.25 o
   1   9  14        3.48        0.53     29.49 o
   2   9  14       33.04       33.41     20.01 o
   1   0  15      169.95      181.36      8.11 o
   2   0  15       44.27       59.82      6.84 o
   3   0  15      106.44      143.76      6.42 o
   4   0  15        0.43       -1.30     13.83 o
   5   0  15      191.87      170.97     25.97 o
  -5   1  15        8.80       12.01     24.58 o
  -4   1  15      108.22       86.62     18.67 o
  -3   1  15      480.74      454.71     14.11 o
  -2   1  15       97.81      112.08      9.34 o
  -1   1  15      150.34      170.36      7.04 o
   0   1  15       30.62       24.35      3.99 o
   1   1  15      142.84      163.33      8.54 o
   2   1  15       95.58      101.78      7.83 o
   3   1  15      476.56      465.02     14.08 o
   4   1  15      107.24      109.86     28.62 o
   5   1  15        9.27       22.02     24.83 o
  -5   2  15        9.84       26.29     38.65 o
  -4   2  15      133.18      134.40     19.32 o
  -3   2  15        5.48        9.66      7.93 o
  -2   2  15       77.29       66.62      9.80 o
  -1   2  15      145.54      166.80     11.13 o
   0   2  15      266.90      251.49      9.65 o
   1   2  15      151.69      167.70      9.28 o
   2   2  15       81.04       82.31      7.75 o
   3   2  15        5.16        0.68      6.44 o
   4   2  15      135.82      171.01     41.93 o
   5   2  15        9.43      -13.58     39.65 o
  -5   3  15       37.64       37.06     23.80 o
  -4   3  15      140.86      152.01     74.40 o
  -3   3  15      585.33      574.69     23.03 o
  -2   3  15      625.46      626.45     23.19 o
  -1   3  15      112.36      149.83      9.52 o
   0   3  15        5.25        4.77     10.02 o
   1   3  15      114.26      139.35     11.84 o
   2   3  15      622.09      603.26     16.70 o
   3   3  15      581.19      582.92     19.68 o
   4   3  15      145.94      182.06     11.93 o
   5   3  15       38.47       20.15     28.80 o
  -5   4  15        3.71      -17.94     22.88 o
  -4   4  15       57.81       90.33     25.95 o
  -3   4  15      109.56      125.66     14.09 o
  -2   4  15       47.83       63.11      9.48 o
  -1   4  15      228.53      228.48     14.83 o
   0   4  15      868.07      723.62     23.13 o
   1   4  15      224.69      211.41     13.72 o
   2   4  15       45.68       59.05      9.37 o
   3   4  15      108.63      121.40     14.53 o
   4   4  15       54.73       74.67     14.59 o
   5   4  15        3.94        4.16     22.32 o
  -5   5  15       12.40       64.86     28.34 o
  -4   5  15       51.43       61.67     23.30 o
  -3   5  15       53.12       42.26     12.05 o
  -2   5  15      264.58      229.34     20.88 o
  -1   5  15      318.27      381.23     26.04 o
   0   5  15       30.49       41.54     12.78 o
   1   5  15      315.24      337.46     17.82 o
   2   5  15      267.73      248.37     18.91 o
   3   5  15       52.93       69.22     18.95 o
   4   5  15       50.68       66.97     20.09 o
   5   5  15       11.91       43.83     23.87 o
  -4   6  15       17.23      -22.11     20.66 o
  -3   6  15       25.00      -10.10     20.62 o
  -2   6  15       41.51       31.36     15.44 o
  -1   6  15      220.63      222.79     30.45 o
   0   6  15       38.45       38.17     18.36 o
   1   6  15      222.39      246.15     39.26 o
   2   6  15       40.17       31.35     13.78 o
   3   6  15       24.61       46.60     15.15 o
   4   6  15       16.95        4.15     15.37 o
  -3   7  15       62.59       98.02     26.88 o
  -2   7  15        4.72        7.39     22.85 o
  -1   7  15       43.05       20.79     19.04 o
   0   7  15       12.74       31.57     20.10 o
   1   7  15       42.12       68.56     27.36 o
   2   7  15        4.71       -2.65     13.35 o
   3   7  15       60.71       77.30     17.91 o
  -3   8  15       27.08       29.13     26.64 o
  -2   8  15        7.04       -2.62     23.11 o
  -1   8  15        3.35       27.16     22.02 o
   0   8  15       15.67       25.52     21.42 o
   1   8  15        3.09      -26.55     22.00 o
   2   8  15        6.83       11.95     15.75 o
   3   8  15       27.04       31.86     16.77 o
  -1   9  15       14.90      -20.78     21.12 o
   0   9  15        1.27        8.32     28.28 o
   1   9  15       15.54      -22.24     25.33 o
   0   0  16      242.95      229.21     12.37 o
   1   0  16      684.12      793.24     17.49 o
   2   0  16      208.19      235.06     12.31 o
   3   0  16      301.76      279.83     15.80 o
   4   0  16       19.85        5.33     15.29 o
   5   0  16        2.43       16.32     19.70 o
  -5   1  16       44.49       69.86     25.15 o
  -4   1  16      159.39      141.28     19.41 o
  -3   1  16       31.09       27.74      8.56 o
  -2   1  16      165.71      176.95     10.79 o
  -1   1  16      279.35      301.41     11.28 o
   0   1  16      155.23      191.51      7.43 o
   1   1  16      281.86      314.74     11.25 o
   2   1  16      167.58      193.04     10.32 o
   3   1  16       31.63       18.71      6.58 o
   4   1  16      160.13      128.84     22.27 o
   5   1  16       44.27        8.66     26.18 o
  -5   2  16       62.93       52.34     23.93 o
  -4   2  16        9.48        7.74     14.75 o
  -3   2  16      307.93      305.47     15.42 o
  -2   2  16      280.18      315.20     15.38 o
  -1   2  16        7.46       20.52      7.45 o
   0   2  16        0.40       -2.42      4.62 o
   1   2  16        6.98        5.78      7.76 o
   2   2  16      281.67      319.18     11.62 o
   3   2  16      308.02      312.96     13.65 o
   4   2  16        8.36       12.35     25.24 o
   5   2  16       62.76       51.80     32.66 o
  -5   3  16        0.68        6.09     22.77 o
  -4   3  16      127.50      126.57     50.35 o
  -3   3  16      413.08      431.08     21.37 o
  -2   3  16      413.35      432.66     20.85 o
  -1   3  16      129.17      116.64     12.88 o
   0   3  16      502.01      549.54     23.16 o
   1   3  16      126.65      138.27     15.00 o
   2   3  16      414.80      459.40     15.05 o
   3   3  16      407.86      435.43     18.06 o
   4   3  16      127.66      136.78     16.19 o
   5   3  16        0.82        6.78     21.18 o
  -5   4  16       44.49       11.09     25.20 o
  -4   4  16       60.49       77.67     19.58 o
  -3   4  16      189.80      169.43     16.48 o
  -2   4  16      570.66      521.82     18.52 o
  -1   4  16      187.13      154.49     16.15 o
   0   4  16       16.52       20.91     11.09 o
   1   4  16      188.12      171.70     13.32 o
   2   4  16      558.56      565.26     18.30 o
   3   4  16      189.56      176.56     16.78 o
   4   4  16       60.99       50.81     13.73 o
   5   4  16       45.06       54.39     25.15 o
  -4   5  16        9.04        1.73     20.71 o
  -3   5  16       18.79        1.92     19.59 o
  -2   5  16      190.23      195.42     20.17 o
  -1   5  16      406.78      427.05     22.45 o
   0   5  16       50.27       61.23     17.13 o
   1   5  16      402.38      403.26     20.92 o
   2   5  16      193.29      162.79     29.79 o
   3   5  16       20.06       14.14     12.64 o
   4   5  16        9.07       13.87     14.08 o
  -4   6  16        6.71       17.81     42.65 o
  -3   6  16       23.20       10.01     26.97 o
  -2   6  16       33.29       34.07     15.97 o
  -1   6  16        5.55       22.69     17.22 o
   0   6  16      202.66      160.70     48.72 o
   1   6  16        6.33       31.35     17.52 o
   2   6  16       33.00       55.06     14.75 o
   3   6  16       23.91       41.99     14.31 o
   4   6  16        7.09       11.63     17.18 o
  -3   7  16       16.73       -7.66     22.97 o
  -2   7  16       36.91       46.19     19.83 o
  -1   7  16       24.87       33.55     20.52 o
   0   7  16       28.82       -2.03     31.17 o
   1   7  16       24.10       52.90     26.43 o
   2   7  16       36.78       23.64     14.87 o
   3   7  16       16.59       15.13     15.67 o
  -2   8  16       34.08       36.72     25.97 o
  -1   8  16       21.23       12.03     21.63 o
   0   8  16       27.12       63.03     30.08 o
   1   8  16       20.59       62.17     30.34 o
   2   8  16       32.85       26.92     22.34 o
  -1   9  16       38.54       30.64     25.00 o
   0   9  16        4.05       -6.53     26.77 o
   1   9  16       39.41       97.97     35.50 o
   1   0  17       16.61       21.69      6.79 o
   2   0  17      440.73      385.97     12.15 o
   3   0  17       31.38       67.99     14.28 o
   4   0  17      200.98      254.64     27.09 o
   5   0  17        5.97       -5.70     18.32 o
  -5   1  17       12.76       16.10     22.69 o
  -4   1  17       69.61       61.95     17.03 o
  -3   1  17        6.55        8.58      8.47 o
  -2   1  17      449.12      443.10     15.34 o
  -1   1  17      292.67      282.13     13.75 o
   0   1  17      369.99      365.33      9.35 o
   1   1  17      293.39      229.28     15.02 o
   2   1  17      449.79      441.44     14.62 o
   3   1  17        6.58       -3.61      9.69 o
   4   1  17       71.19       95.53     21.81 o
   5   1  17       13.03       -3.98     24.35 o
  -5   2  17       10.83       19.60     22.67 o
  -4   2  17       55.49       43.69     17.17 o
  -3   2  17      488.31      519.22     20.87 o
  -2   2  17      152.76      178.00     17.76 o
  -1   2  17      290.55      294.71     12.67 o
   0   2  17        6.17       11.05      4.99 o
   1   2  17      288.10      290.02     11.27 o
   2   2  17      149.93      173.14      9.94 o
   3   2  17      490.39      485.72     16.72 o
   4   2  17       53.88       47.07     19.60 o
   5   2  17       10.23       12.11     26.15 o
  -5   3  17       92.14      128.51     29.25 o
  -4   3  17       37.53       18.89     21.24 o
  -3   3  17       17.00        9.56     11.26 o
  -2   3  17       41.18       24.87     11.26 o
  -1   3  17      841.67      861.49     19.67 o
   0   3  17       11.13       29.38      8.88 o
   1   3  17      838.76      871.90     19.69 o
   2   3  17       41.71       35.04      7.78 o
   3   3  17       16.63       28.26      9.87 o
   4   3  17       37.46       40.56      9.43 o
   5   3  17       91.91      118.30     31.36 o
  -5   4  17        3.62       11.93     44.24 o
  -4   4  17       37.55       17.81     13.44 o
  -3   4  17       13.33       54.09     20.51 o
  -2   4  17      276.21      281.51     21.37 o
  -1   4  17      758.37      734.43     27.33 o
   0   4  17        1.25        7.61      9.92 o
   1   4  17      756.88      725.73     40.41 o
   2   4  17      273.69      282.88     15.93 o
   3   4  17       14.21       22.02     11.85 o
   4   4  17       37.63       31.70     13.15 o
   5   4  17        3.51      -30.25     20.16 o
  -4   5  17        2.68      -23.42     19.63 o
  -3   5  17        9.64       -0.34     23.10 o
  -2   5  17        9.71        1.58     14.94 o
  -1   5  17       43.19       55.65     15.02 o
   0   5  17      274.49      309.73     26.24 o
   1   5  17       44.42       58.67     13.16 o
   2   5  17       10.25        1.74     11.62 o
   3   5  17        9.87       25.35     12.95 o
   4   5  17        2.59        2.90     13.80 o
  -4   6  17       59.03       50.19     25.00 o
  -3   6  17        7.08       -5.39     21.25 o
  -2   6  17       45.63       61.78     17.49 o
  -1   6  17       14.52       35.15     18.84 o
   0   6  17       78.42       59.86     20.66 o
   1   6  17       14.91        9.07     13.56 o
   2   6  17       44.46       14.79     13.20 o
   3   6  17        6.45        3.75     14.00 o
   4   6  17       60.37       55.96     17.85 o
  -3   7  17       34.57       19.30     35.23 o
  -2   7  17        8.57        9.27     24.28 o
  -1   7  17       11.08       21.86     33.61 o
   0   7  17       48.05       72.74     23.08 o
   1   7  17       10.99        5.49     22.79 o
   2   7  17        8.09        3.21     25.11 o
   3   7  17       34.63       37.32     16.28 o
  -2   8  17       62.99       55.34     27.42 o
  -1   8  17       14.66       17.11     21.93 o
   0   8  17       39.68       28.44     27.63 o
   1   8  17       14.97       20.28     27.14 o
   2   8  17       62.32       44.06     27.06 o
  -1   9  17       32.95       47.66     26.93 o
   0   9  17        1.52        7.14     28.69 o
   1   9  17       31.70       39.50     32.75 o
   0   0  18       34.39       58.83     19.35 o
   1   0  18      562.58      541.00     15.95 o
   2   0  18       69.48       56.59      8.90 o
   3   0  18      131.10      137.16     13.96 o
   4   0  18       51.26       69.66     20.87 o
   5   0  18       38.47       66.14     22.82 o
  -5   1  18      151.23      187.29     33.84 o
  -4   1  18       58.50       54.32     17.02 o
  -3   1  18      354.87      330.05     16.89 o
  -2   1  18      119.47      118.57     10.34 o
  -1   1  18       63.79       70.64      6.04 o
   0   1  18      381.89      352.06      8.48 o
   1   1  18       67.07       77.68      9.97 o
   2   1  18      118.37      144.59     12.67 o
   3   1  18      359.58      319.65     14.89 o
   4   1  18       56.34       35.14     18.57 o
   5   1  18      150.87      183.86     40.39 o
  -5   2  18       15.54        3.01     23.35 o
  -4   2  18       92.92       96.00     19.00 o
  -3   2  18       37.47       34.35     10.66 o
  -2   2  18      215.22      220.08     17.95 o
  -1   2  18      206.31      212.53     11.70 o
   0   2  18       97.43       98.08      6.64 o
   1   2  18      207.64      223.38     14.52 o
   2   2  18      212.08      206.89      9.40 o
   3   2  18       40.25       34.99     10.70 o
   4   2  18       94.13       83.99     20.93 o
   5   2  18       14.38       29.20     28.94 o
  -5   3  18       22.17      -11.32     24.26 o
  -4   3  18       18.65       -4.99     21.37 o
  -3   3  18      201.69      211.89     17.45 o
  -2   3  18       63.41       50.65     13.12 o
  -1   3  18       52.45       49.06      8.77 o
   0   3  18      312.42      354.12     16.46 o
   1   3  18       50.45       45.05      9.20 o
   2   3  18       65.42       55.73     17.66 o
   3   3  18      203.19      202.92     22.39 o
   4   3  18       19.67        8.24     15.85 o
   5   3  18       22.19       14.55     39.83 o
  -4   4  18       16.53       20.37     22.29 o
  -3   4  18       32.69       39.65     20.16 o
  -2   4  18      123.39       88.69     21.05 o
  -1   4  18      116.92      119.52     10.96 o
   0   4  18        7.01       39.12     12.88 o
   1   4  18      118.57      127.44     12.90 o
   2   4  18      123.97      114.70     17.92 o
   3   4  18       33.23       12.75     11.87 o
   4   4  18       15.61       35.59     13.46 o
  -4   5  18       11.90       27.48     23.92 o
  -3   5  18        9.29        7.96     20.61 o
  -2   5  18       49.87       88.65     18.92 o
  -1   5  18       23.84       12.93     13.49 o
   0   5  18      217.28      196.77     23.43 o
   1   5  18       26.01       32.16     12.34 o
   2   5  18       50.26       29.52     15.68 o
   3   5  18        8.76       10.24     12.68 o
   4   5  18       12.64        2.76     13.88 o
  -4   6  18        2.75        5.96     23.12 o
  -3   6  18       32.20       36.01     23.36 o
  -2   6  18      126.61      117.80     26.74 o
  -1   6  18      100.87       69.10     17.72 o
   0   6  18       33.61       41.78     19.49 o
   1   6  18      102.88       67.99     17.77 o
   2   6  18      125.75       99.38     16.81 o
   3   6  18       33.25       40.77     15.26 o
   4   6  18        2.51       -0.63     15.64 o
  -3   7  18       12.94       24.07     54.53 o
  -2   7  18       26.49       17.40     22.38 o
  -1   7  18       35.80      -16.91     18.06 o
   0   7  18        0.11       19.12     19.59 o
   1   7  18       36.28       46.19     17.91 o
   2   7  18       27.05       38.12     20.68 o
   3   7  18       12.99       40.77     19.60 o
  -2   8  18        3.30      -29.02     24.50 o
  -1   8  18       26.72       49.84     23.97 o
   0   8  18       16.08       28.97     28.99 o
   1   8  18       27.02       52.17     30.05 o
   2   8  18        3.50       18.38     25.21 o
   1   0  19      142.46      136.97     14.96 o
   2   0  19       94.53      118.27     12.65 o
   3   0  19       48.48       64.13     12.68 o
   4   0  19        0.85      -20.92     16.12 o
   5   0  19       58.80        6.52     21.18 o
  -5   1  19        2.84       -0.52     18.64 o
  -4   1  19       48.58       46.30     17.88 o
  -3   1  19      366.46      417.09     18.68 o
  -2   1  19      123.06      124.91     10.99 o
  -1   1  19      155.03      145.17      8.63 o
   0   1  19       21.63       22.55      5.92 o
   1   1  19      160.02      158.58     13.37 o
   2   1  19      118.58      131.99      9.68 o
   3   1  19      359.29      419.83     31.13 o
   4   1  19       50.21       28.74     19.35 o
   5   1  19        2.80      -23.87     18.00 o
  -5   2  19       87.04       47.32     26.14 o
  -4   2  19       44.89       42.98     23.02 o
  -3   2  19      148.67      146.83     13.73 o
  -2   2  19      297.73      277.51     18.99 o
  -1   2  19      546.90      526.57     14.10 o
   0   2  19      193.81      190.30      9.33 o
   1   2  19      556.99      537.52     19.53 o
   2   2  19      296.36      312.68     12.17 o
   3   2  19      149.92      128.01     11.39 o
   4   2  19       44.34       24.13     24.61 o
   5   2  19       88.10       61.44     32.29 o
  -5   3  19        9.82       45.33     25.90 o
  -4   3  19       54.06       38.36     24.46 o
  -3   3  19       15.30       23.40     12.59 o
  -2   3  19     1107.99     1056.00     32.78 o
  -1   3  19      113.65      119.39     14.63 o
   0   3  19        5.05        9.73      7.56 o
   1   3  19      114.47      110.29     10.86 o
   2   3  19     1122.27     1081.59     30.61 o
   3   3  19       14.64       12.02     11.44 o
   4   3  19       54.38       76.66     17.75 o
   5   3  19        9.60       -6.14     28.96 o
  -4   4  19       49.71       47.23     24.90 o
  -3   4  19       38.23       -3.27     18.62 o
  -2   4  19       10.00        5.32     27.91 o
  -1   4  19      293.54      259.06     24.52 o
   0   4  19      104.43      131.62     26.15 o
   1   4  19      292.12      238.53     17.99 o
   2   4  19       10.83       11.38     11.17 o
   3   4  19       37.27       35.20     14.46 o
   4   4  19       50.70       51.49     14.77 o
  -4   5  19       11.63       24.83     25.60 o
  -3   5  19       63.03       38.15     21.83 o
  -2   5  19       46.35       46.44     16.00 o
  -1   5  19        0.03        1.39     13.51 o
   0   5  19        2.86       14.82     20.51 o
   1   5  19        0.11        8.54     11.64 o
   2   5  19       48.87       47.31     13.37 o
   3   5  19       63.53       67.20     15.23 o
   4   5  19       12.41       15.71     14.48 o
  -3   6  19        0.45       14.10     22.57 o
  -2   6  19       19.69       31.17     16.60 o
  -1   6  19       56.78       55.78     17.07 o
   0   6  19       76.58       98.49     22.51 o
   1   6  19       53.71       91.40     18.72 o
   2   6  19       20.44        8.05     12.56 o
   3   6  19        0.51       -9.81     21.32 o
  -3   7  19       18.59       48.19     27.65 o
  -2   7  19       20.83       32.61     17.56 o
  -1   7  19       76.01      117.30     21.12 o
   0   7  19        8.22       53.58     29.08 o
   1   7  19       76.55       59.29     18.45 o
   2   7  19       21.14       37.08     15.84 o
   3   7  19       18.73       65.44     24.54 o
  -2   8  19       11.22       -4.86     24.64 o
  -1   8  19       61.58       43.03     32.15 o
   0   8  19       34.08       26.29     29.15 o
   1   8  19       60.75       63.59     19.87 o
   2   8  19       10.87       -9.05     22.76 o
   0   0  20        0.18       -7.28      6.86 o
   1   0  20        0.67        0.00      7.63 o
   2   0  20      270.84      278.18     15.57 o
   3   0  20      244.61      218.47     19.37 o
   4   0  20        3.59      -24.42     16.28 o
   5   0  20        2.93       31.57     22.41 o
  -5   1  20        2.09       17.12     22.38 o
  -4   1  20       32.32       53.19     18.07 o
  -3   1  20       84.17       60.91     11.70 o
  -2   1  20      329.54      357.11     18.67 o
  -1   1  20      192.84      204.85      8.86 o
   0   1  20       15.70       11.36      5.43 o
   1   1  20      190.73      198.06     21.76 o
   2   1  20      336.41      346.29     27.06 o
   3   1  20       85.47       62.67     10.77 o
   4   1  20       31.60       34.42     20.54 o
   5   1  20        1.80       12.48     21.85 o
  -5   2  20       55.15       43.10     36.31 o
  -4   2  20       24.43       20.95     32.31 o
  -3   2  20       59.05       44.24     12.04 o
  -2   2  20        9.18       11.12     11.84 o
  -1   2  20       44.88       55.81      7.49 o
   0   2  20       12.84        9.67      5.42 o
   1   2  20       48.43       64.00     10.77 o
   2   2  20        8.66       18.28      7.93 o
   3   2  20       60.56       84.37     10.64 o
   4   2  20       25.65       48.52     26.81 o
   5   2  20       55.63       38.35     30.39 o
  -4   3  20       53.61       64.62     25.98 o
  -3   3  20       80.79       76.97     23.35 o
  -2   3  20       50.36       45.40     20.06 o
  -1   3  20      357.52      385.26     30.27 o
   0   3  20      113.45      107.77     10.55 o
   1   3  20      359.86      390.82     15.85 o
   2   3  20       49.38       47.68     11.21 o
   3   3  20       85.84      131.09     28.89 o
   4   3  20       54.41       89.50     16.05 o
  -4   4  20       12.98      -16.54     29.17 o
  -3   4  20       27.50        7.96     21.94 o
  -2   4  20        8.02       18.09     19.84 o
  -1   4  20       34.25       42.37     18.05 o
   0   4  20       54.70       73.45     15.26 o
   1   4  20       32.90       24.34     15.04 o
   2   4  20        7.25        1.12     10.12 o
   3   4  20       27.80       26.81     13.68 o
   4   4  20       12.61       41.82     15.76 o
  -4   5  20        5.54        7.62     26.19 o
  -3   5  20       29.06       55.51     22.80 o
  -2   5  20        4.96       -2.27     15.43 o
  -1   5  20      150.60      101.60     18.12 o
   0   5  20       50.65       69.68     23.33 o
   1   5  20      149.62      118.21     18.53 o
   2   5  20        5.86       12.55     12.15 o
   3   5  20       29.96       37.92     13.61 o
   4   5  20        5.41       16.51     17.03 o
  -3   6  20        1.61        8.76     21.52 o
  -2   6  20       14.77        9.76     23.04 o
  -1   6  20       47.81       40.22     17.38 o
   0   6  20       20.28       37.61     34.53 o
   1   6  20       47.70       45.43     17.00 o
   2   6  20       14.81        0.78     12.52 o
   3   6  20        1.80       20.08     31.31 o
  -3   7  20        2.51      -19.77     24.38 o
  -2   7  20       48.98       64.04     25.53 o
  -1   7  20       70.59       48.18     18.42 o
   0   7  20        3.87       49.08     27.74 o
   1   7  20       69.69       78.15     23.37 o
   2   7  20       47.73       66.64     23.70 o
   3   7  20        2.59      -17.63     16.96 o
  -1   8  20        5.43      -33.13     22.09 o
   0   8  20       24.87       43.32     31.22 o
   1   8  20        5.17       29.62     18.90 o
   1   0  21       74.50       70.55     13.99 o
   2   0  21       11.93      -12.00     11.53 o
   3   0  21       26.30       26.84     12.51 o
   4   0  21       47.27       15.92     19.00 o
   5   0  21       49.65       45.82     24.04 o
  -5   1  21       12.02       -4.59     22.41 o
  -4   1  21       10.93       -5.51     15.53 o
  -3   1  21       15.18       27.39     11.16 o
  -2   1  21       38.79        9.21      9.83 o
  -1   1  21      210.67      214.27      9.95 o
   0   1  21      345.51      308.78     12.62 o
   1   1  21      204.86      195.86     13.99 o
   2   1  21       40.52       24.97     18.99 o
   3   1  21       16.62        0.35      9.08 o
   4   1  21       11.80       -7.04     17.27 o
   5   1  21       12.32       19.41     21.88 o
  -5   2  21       32.42       15.47     26.58 o
  -4   2  21       70.51       71.27     25.11 o
  -3   2  21       31.75       22.60     15.34 o
  -2   2  21      195.57      200.48     18.23 o
  -1   2  21      158.80      169.19      9.60 o
   0   2  21       66.56       62.69      7.99 o
   1   2  21      157.35      147.89     18.37 o
   2   2  21      200.44      201.27     17.33 o
   3   2  21       34.78       60.85     20.58 o
   4   2  21       69.51       61.88     14.41 o
   5   2  21       31.62       46.67     31.58 o
  -4   3  21       17.50       13.55     22.60 o
  -3   3  21       34.10       50.93     22.30 o
  -2   3  21      286.75      346.68     28.92 o
  -1   3  21      146.18      155.17     14.20 o
   0   3  21       39.75       33.89      9.35 o
   1   3  21      145.54      192.07     13.47 o
   2   3  21      284.30      277.65     16.78 o
   3   3  21       34.58       18.40     21.54 o
   4   3  21       18.32       -4.94     12.51 o
  -4   4  21       11.87       44.46     25.37 o
  -3   4  21      191.91      212.56     29.61 o
  -2   4  21        0.94        5.91     18.22 o
  -1   4  21       38.81       49.43     18.50 o
   0   4  21      134.79      116.62     14.74 o
   1   4  21       37.08       37.91     13.36 o
   2   4  21        0.84      -13.23     11.40 o
   3   4  21      193.66      224.45     23.92 o
   4   4  21       12.10       47.31     16.60 o
  -4   5  21       18.78       11.91     27.42 o
  -3   5  21        2.28       -2.77     20.66 o
  -2   5  21       77.82       99.20     21.01 o
  -1   5  21       75.38      113.09     29.49 o
   0   5  21       16.52       14.88     12.38 o
   1   5  21       76.97       52.51     16.11 o
   2   5  21       78.23       65.97     14.26 o
   3   5  21        2.23       20.28     15.82 o
   4   5  21       18.89       35.02     17.63 o
  -3   6  21       38.25       41.64     24.13 o
  -2   6  21       14.90       10.68     17.06 o
  -1   6  21       36.11       10.72     15.69 o
   0   6  21        0.02        1.12     17.60 o
   1   6  21       35.93       25.01     15.76 o
   2   6  21       14.90       21.86     13.59 o
   3   6  21       37.24       50.41     18.91 o
  -2   7  21       13.02        8.13     23.60 o
  -1   7  21        5.83       -1.42     16.66 o
   0   7  21       95.67       73.58     31.42 o
   1   7  21        5.52       -0.42     15.60 o
   2   7  21       12.46       -3.50     15.85 o
  -1   8  21       22.05       21.78     28.59 o
   0   8  21        1.20       17.83     29.48 o
   1   8  21       21.33        9.48     18.63 o
   0   0  22       11.95        7.86      9.92 o
   1   0  22      361.50      370.98     20.58 o
   2   0  22        0.51        5.85     15.60 o
   3   0  22        6.43       11.22     29.29 o
   4   0  22       94.51       92.52     30.00 o
   5   0  22        5.20        6.98     41.25 o
  -5   1  22       75.67      122.52     29.01 o
  -4   1  22       12.27        3.73     16.97 o
  -3   1  22       48.40       53.30     16.29 o
  -2   1  22      129.65      119.96     12.96 o
  -1   1  22      102.38       98.68      7.12 o
   0   1  22       33.35       20.09      7.90 o
   1   1  22      106.26      102.02     12.10 o
   2   1  22      131.58       94.89     15.08 o
   3   1  22       48.74       81.43     20.03 o
   4   1  22       12.87       77.15     22.42 o
   5   1  22       75.05       29.40     23.78 o
  -4   2  22       14.36        4.97     35.37 o
  -3   2  22       84.80       91.60     23.50 o
  -2   2  22       67.68       69.68     10.99 o
  -1   2  22      101.70      110.19      9.93 o
   0   2  22       69.66       53.81      7.90 o
   1   2  22      102.78      116.46     16.92 o
   2   2  22       70.16       75.22     18.90 o
   3   2  22       83.41      106.94     15.17 o
   4   2  22       13.40       25.66     25.89 o
  -4   3  22        1.53       24.45     24.97 o
  -3   3  22        3.96      -25.52     19.37 o
  -2   3  22       12.25       -2.30     17.22 o
  -1   3  22       52.08       48.45     18.25 o
   0   3  22      609.76      642.08     28.64 o
   1   3  22       53.08       70.57     24.82 o
   2   3  22       11.49        4.78     11.90 o
   3   3  22        3.89       34.24     14.49 o
   4   3  22        1.21      -17.74     11.83 o
  -4   4  22       29.59       19.59     25.03 o
  -3   4  22        5.44       -0.02     21.25 o
  -2   4  22      138.15      137.39     24.09 o
  -1   4  22       87.44       92.51     25.93 o
   0   4  22      135.71      100.83     14.56 o
   1   4  22       87.79      116.42     13.82 o
   2   4  22      137.10      167.18     20.77 o
   3   4  22        5.18        7.73     14.55 o
   4   4  22       28.55       32.31     19.06 o
  -3   5  22        4.90        6.58     20.78 o
  -2   5  22       42.90       42.58     23.63 o
  -1   5  22       29.72       21.74     17.67 o
   0   5  22      102.68       84.05     15.45 o
   1   5  22       29.67       16.84     14.41 o
   2   5  22       43.11       49.90     16.71 o
   3   5  22        4.83       15.87     16.32 o
  -3   6  22       49.22       57.47     25.20 o
  -2   6  22       11.49       12.73     19.66 o
  -1   6  22        5.50       28.97     18.97 o
   0   6  22        2.70      -11.25     20.16 o
   1   6  22        5.50        7.22     14.76 o
   2   6  22       11.44      -17.77     14.44 o
   3   6  22       48.68       56.21     19.56 o
  -2   7  22       13.07       23.72     24.56 o
  -1   7  22       15.14       -2.03     17.05 o
   0   7  22       19.48      -12.35     22.71 o
   1   7  22       14.25       31.47     16.98 o
   2   7  22       12.96        5.19     16.95 o
   0   8  22        2.75       58.57     30.97 o
   1   0  23        0.02       23.16     11.33 o
   2   0  23      201.53      244.31     24.16 o
   3   0  23       76.33      101.73     27.31 o
   4   0  23      139.78      165.28     28.06 o
  -4   1  23       14.29        9.58     25.83 o
  -3   1  23       25.40       51.30     15.97 o
  -2   1  23       54.67       63.83     13.76 o
  -1   1  23      245.41      249.16     14.29 o
   0   1  23       99.83       93.18     10.73 o
   1   1  23      243.38      211.81     29.08 o
   2   1  23       55.33      103.69     19.42 o
   3   1  23       23.27       54.36     13.95 o
   4   1  23       13.29       18.04     26.25 o
  -4   2  23        3.34       -4.74     22.19 o
  -3   2  23      109.11      104.23     23.81 o
  -2   2  23       13.29       -5.90     38.50 o
  -1   2  23      120.72      136.10     11.55 o
   0   2  23       10.78        9.88      8.50 o
   1   2  23      121.07      134.08     16.01 o
   2   2  23       13.65       55.15     18.32 o
   3   2  23      106.99      116.01     15.92 o
   4   2  23        3.87       19.01     12.30 o
  -4   3  23       30.76       31.21     27.55 o
  -3   3  23       16.45       45.65     35.27 o
  -2   3  23       24.73       -1.36     28.26 o
  -1   3  23      165.14      170.86     16.41 o
   0   3  23        0.01        5.12     14.37 o
   1   3  23      167.39      169.92     26.34 o
   2   3  23       24.26       21.13     22.86 o
   3   3  23       16.41       13.24     13.97 o
   4   3  23       31.40       65.71     16.75 o
  -4   4  23        2.02        5.58     26.53 o
  -3   4  23       26.23       28.36     24.15 o
  -2   4  23       60.96       78.89     28.41 o
  -1   4  23       45.74       35.97     13.87 o
   0   4  23       48.83       38.40     28.99 o
   1   4  23       43.70       69.02     16.66 o
   2   4  23       61.70       48.34     22.88 o
   3   4  23       25.40        9.82     20.19 o
   4   4  23        1.71       32.91     16.53 o
  -3   5  23        1.95        4.58     33.18 o
  -2   5  23       13.80       20.04     15.67 o
  -1   5  23        7.94       18.25     14.47 o
   0   5  23        1.56       -9.59     10.66 o
   1   5  23        7.58        1.90     18.08 o
   2   5  23       13.55        5.78     14.97 o
   3   5  23        2.10       -2.73     23.06 o
  -3   6  23        8.83       40.63     48.98 o
  -2   6  23        8.21       14.35     17.24 o
  -1   6  23       18.48       25.72     16.82 o
   0   6  23        0.11        7.89     15.19 o
   1   6  23       17.99       13.75     15.49 o
   2   6  23        8.33        8.32     21.87 o
   3   6  23        9.17       17.30     18.09 o
  -2   7  23       24.03       28.08     26.82 o
  -1   7  23       12.22       20.83     18.13 o
   0   7  23       18.05       14.62     17.40 o
   1   7  23       12.47        8.71     17.05 o
   2   7  23       23.87       27.59     18.93 o
   0   0  24      507.90      440.48     22.73 o
   1   0  24      244.80      222.12     20.16 o
   2   0  24        6.12        5.52     14.64 o
   3   0  24       59.13       66.85     20.19 o
   4   0  24       15.94       -3.52     19.34 o
  -4   1  24       32.61       37.39     22.38 o
  -3   1  24        0.03      -15.58     13.82 o
  -2   1  24      316.44      316.15     38.78 o
  -1   1  24       81.91       98.32     25.43 o
   0   1  24       17.88        3.78     10.82 o
   1   1  24       81.82       59.93     19.90 o
   2   1  24      309.82      273.35     27.89 o
   3   1  24        0.00       -4.45     15.87 o
   4   1  24       31.94       27.08     20.95 o
  -4   2  24       21.36       37.48     25.29 o
  -3   2  24       10.48       -5.67     21.62 o
  -2   2  24       62.56       76.02     19.93 o
  -1   2  24       36.49       55.03     10.41 o
   0   2  24      182.81      204.28     16.95 o
   1   2  24       35.22       26.39     21.90 o
   2   2  24       63.89       79.54     39.58 o
   3   2  24       10.80       16.32     12.72 o
   4   2  24       21.92       38.08     13.94 o
  -4   3  24        0.01       24.53     47.50 o
  -3   3  24       85.87       73.38     26.92 o
  -2   3  24       45.76       51.29     21.28 o
  -1   3  24      320.86      356.78     19.00 o
   0   3  24      169.82      222.46     34.74 o
   1   3  24      319.76      270.19     31.59 o
   2   3  24       45.78       30.04     15.34 o
   3   3  24       86.76      123.17     40.47 o
   4   3  24        0.02       16.88     20.22 o
  -3   4  24       24.83       19.75     57.75 o
  -2   4  24        5.98        1.67     19.98 o
  -1   4  24       60.73       72.22     13.95 o
   0   4  24       65.86       80.93     13.86 o
   1   4  24       61.84       37.51     31.67 o
   2   4  24        5.92       27.02     29.15 o
   3   4  24       24.56       20.07     16.13 o
  -3   5  24       22.36       10.72     25.09 o
  -2   5  24       66.90       51.23     16.98 o
  -1   5  24       20.71        7.57     23.63 o
   0   5  24       12.38       13.27     12.36 o
   1   5  24       21.38       18.27     15.26 o
   2   5  24       64.94       66.34     20.84 o
   3   5  24       22.93        0.55     32.16 o
  -2   6  24        7.13       34.80     18.05 o
  -1   6  24        3.03       20.53     16.33 o
   0   6  24       11.54       -0.75     26.33 o
   1   6  24        3.08        1.62     14.83 o
   2   6  24        7.09       12.78     16.71 o
  -1   7  24        3.78       10.85     20.29 o
   0   7  24        7.32       14.22     25.20 o
   1   7  24        3.84       -3.53     17.25 o
   1   0  25      101.84      117.95     45.37 o
   2   0  25      246.05      221.64     24.14 o
   3   0  25      120.94      111.98     23.34 o
   4   0  25       21.53       47.94     22.64 o
  -4   1  25       65.81       78.94     25.86 o
  -3   1  25       72.85      113.93     24.11 o
  -2   1  25       33.01       17.74     16.15 o
  -1   1  25      273.93      284.82     43.59 o
   0   1  25      154.39      156.45     20.91 o
   1   1  25      275.46      255.69     47.17 o
   2   1  25       34.32       27.03     31.84 o
   3   1  25       74.09      101.61     15.94 o
   4   1  25       64.45       55.71     23.06 o
  -4   2  25        3.23      -13.26     23.30 o
  -3   2  25        3.75      -21.86     20.78 o
  -2   2  25       22.80      -13.79     25.97 o
  -1   2  25      133.53      135.98     13.11 o
   0   2  25      268.84      280.00     19.51 o
   1   2  25      130.10      139.52     42.66 o
   2   2  25       22.21        4.10     15.93 o
   3   2  25        3.76        1.21     12.00 o
   4   2  25        3.64        7.04     27.34 o
  -4   3  25       27.11       27.45     27.62 o
  -3   3  25        8.72       -5.70     21.84 o
  -2   3  25      112.96      159.57     64.02 o
  -1   3  25       11.54       23.35     13.52 o
   0   3  25       27.96       26.90     14.94 o
   1   3  25       11.81       21.08     19.62 o
   2   3  25      113.90      111.08     19.07 o
   3   3  25        9.11        8.35     15.15 o
   4   3  25       27.47       30.20     16.12 o
  -3   4  25        8.14       17.16     25.02 o
  -2   4  25       19.97       25.95     21.04 o
  -1   4  25       17.25       26.31     12.52 o
   0   4  25        0.07       -9.47     21.84 o
   1   4  25       17.29       17.75     15.24 o
   2   4  25       20.78       20.90     15.08 o
   3   4  25        7.55        7.10     15.55 o
  -3   5  25       13.15       40.79     27.19 o
  -2   5  25       41.71       60.51     17.76 o
  -1   5  25        1.70       12.95     11.84 o
   0   5  25        8.17      -19.38     12.92 o
   1   5  25        2.04       12.25     15.35 o
   2   5  25       40.51       59.42     18.62 o
   3   5  25       12.81        0.80     27.04 o
  -2   6  25        6.40       10.66     17.28 o
  -1   6  25       14.72        6.79     15.51 o
   0   6  25        5.43      -10.90     25.26 o
   1   6  25       14.55       -3.34     18.42 o
   2   6  25        6.27       44.59     25.23 o
  -1   7  25       29.39       49.22     22.96 o
   0   7  25        8.51        6.97     16.28 o
   1   7  25       29.56       20.05     19.64 o
   0   0  26       17.05       12.98     11.09 o
   1   0  26      101.31      110.25     18.00 o
   2   0  26       61.80       43.25     18.18 o
   3   0  26      101.66      145.93     25.07 o
   4   0  26       23.23       -7.36     21.08 o
  -4   1  26        1.16       -8.89     20.87 o
  -3   1  26       26.45       36.84     20.30 o
  -2   1  26       64.21       39.39     18.36 o
  -1   1  26      139.80      161.17     30.36 o
   0   1  26        4.01      -14.06      9.37 o
   1   1  26      138.38      146.30     19.82 o
   2   1  26       64.66       92.30     20.91 o
   3   1  26       25.81       12.80     12.77 o
   4   1  26        1.22       20.75     12.24 o
  -4   2  26       18.12        6.64     62.04 o
  -3   2  26       29.64       31.50     22.75 o
  -2   2  26      111.51      122.92     24.36 o
  -1   2  26      167.11      141.70     38.46 o
   0   2  26       21.99       42.27     12.60 o
   1   2  26      169.11      186.90     22.32 o
   2   2  26      111.56      153.65     23.85 o
   3   2  26       30.16       35.90     15.09 o
   4   2  26       18.36       28.07     15.25 o
  -3   3  26       33.78       19.04     26.72 o
  -2   3  26       44.46       25.71     21.05 o
  -1   3  26       93.16      133.53     29.53 o
   0   3  26       55.52       49.24     16.11 o
   1   3  26       94.89       82.17     22.95 o
   2   3  26       44.32       45.28     16.11 o
   3   3  26       34.22       44.54     16.79 o
  -3   4  26       35.41       -0.25     37.42 o
  -2   4  26       49.64       71.63     23.69 o
  -1   4  26       12.53        8.62     16.03 o
   0   4  26       19.85       14.29     20.11 o
   1   4  26       12.95       18.14     15.13 o
   2   4  26       49.46       42.08     21.72 o
   3   4  26       35.46        0.81     15.76 o
  -2   5  26        5.45       40.66     17.89 o
  -1   5  26       37.42       46.43     15.02 o
   0   5  26        8.16       -8.88     20.44 o
   1   5  26       37.20       44.84     17.91 o
   2   5  26        5.34       21.68     17.06 o
  -2   6  26        7.82       12.50     28.11 o
  -1   6  26       15.07       39.75     18.58 o
   0   6  26        1.45       25.41     16.10 o
   1   6  26       14.79       51.09     27.52 o
   2   6  26        7.60       21.26     17.73 o
   1   0  27       37.41       40.52     15.37 o
   2   0  27      164.37      212.65     29.28 o
   3   0  27        0.27      -10.60     21.42 o
   4   0  27        0.49      -16.04     20.83 o
  -4   1  27       56.66       76.44     26.54 o
  -3   1  27        2.66      -25.83     17.22 o
  -2   1  27       52.30       42.01     18.74 o
  -1   1  27       82.01       66.11     49.94 o
   0   1  27       10.99        8.28     11.29 o
   1   1  27       84.39       87.82     18.32 o
   2   1  27       51.44       29.57     18.18 o
   3   1  27        2.79       32.83     13.71 o
   4   1  27       58.30       66.24     16.00 o
  -3   2  27       29.40       46.04     35.28 o
  -2   2  27       95.57      143.58     42.46 o
  -1   2  27        1.60      -39.53     26.35 o
   0   2  27      249.77      241.25     19.54 o
   1   2  27        1.95        0.26     14.86 o
   2   2  27       95.95       70.34     20.86 o
   3   2  27       30.02       39.34     15.50 o
  -3   3  27        5.33       -8.82     35.30 o
  -2   3  27        4.75        8.05     33.98 o
  -1   3  27       71.34       52.47     34.38 o
   0   3  27       83.58      110.53     22.47 o
   1   3  27       69.61      118.19     26.09 o
   2   3  27        4.80       39.83     16.21 o
   3   3  27        5.33       -7.61     14.31 o
  -3   4  27       32.18       50.89     42.43 o
  -2   4  27        6.90       35.50     38.60 o
  -1   4  27       87.53       67.36     40.26 o
   0   4  27        1.58        6.63     18.46 o
   1   4  27       86.40       97.09     19.86 o
   2   4  27        7.19        7.41     15.08 o
   3   4  27       32.22       39.55     18.22 o
  -2   5  27       27.83        3.75     25.29 o
  -1   5  27       23.10       43.12     15.56 o
   0   5  27       35.48       31.66     16.39 o
   1   5  27       22.50       19.58     17.56 o
   2   5  27       27.59       16.93     20.21 o
  -1   6  27       27.01       17.94     17.29 o
   0   6  27        0.15       -7.25     19.54 o
   1   6  27       27.08       42.58     19.00 o
   0   0  28      249.74      218.06     39.04 o
   1   0  28        6.77       24.86     14.59 o
   2   0  28        1.72      -12.92     15.01 o
   3   0  28       45.45       58.22     23.07 o
  -3   1  28       10.38        5.37     19.42 o
  -2   1  28       35.48       15.27     17.85 o
  -1   1  28       25.80      -34.69     25.95 o
   0   1  28        1.68       -7.21     25.92 o
   1   1  28       24.47       26.25     15.61 o
   2   1  28       34.82       60.88     20.27 o
   3   1  28       10.06       21.31     21.17 o
  -3   2  28       22.72       82.92     40.43 o
  -2   2  28       17.61       14.26     31.21 o
  -1   2  28       10.67      -14.11     28.90 o
   0   2  28       47.78       50.74     16.57 o
   1   2  28       10.42        6.61     15.40 o
   2   2  28       17.63       29.47     18.57 o
   3   2  28       23.44       23.57     21.82 o
  -3   3  28       30.81       29.17     38.52 o
  -2   3  28       44.93      139.23     45.10 o
  -1   3  28       22.50       23.81     34.13 o
   0   3  28        3.36       30.79     19.42 o
   1   3  28       23.30       63.81     22.76 o
   2   3  28       44.75       24.46     16.30 o
   3   3  28       31.38       18.83     16.16 o
  -2   4  28       29.09       48.31     41.84 o
  -1   4  28       36.09      109.88     42.40 o
   0   4  28        0.01       -4.62     18.58 o
   1   4  28       35.00       62.72     19.08 o
   2   4  28       29.56        6.90     15.85 o
  -2   5  28       16.97       33.38     23.25 o
  -1   5  28        3.05       31.22     25.81 o
   0   5  28        8.16      -10.50     15.15 o
   1   5  28        3.16        8.82     15.42 o
   2   5  28       17.30        7.30     17.35 o
   0   6  28       24.03       62.39     47.69 o
   1   0  29       33.83       44.25     20.57 o
   2   0  29        1.59      -28.52     26.18 o
   3   0  29       28.16       39.94     21.52 o
  -3   1  29       46.21       15.00     20.65 o
  -2   1  29        7.95        5.30     24.69 o
  -1   1  29       18.67       53.77     31.77 o
   1   1  29       18.77        3.07     14.89 o
   2   1  29        8.10       31.64     19.10 o
   3   1  29       45.54       55.62     15.84 o
  -3   2  29        0.37      -15.41     32.84 o
  -2   2  29       14.05       22.90     34.21 o
  -1   2  29       59.82       25.57     35.40 o
   1   2  29       60.60       56.83     18.45 o
   2   2  29       13.88       21.46     19.65 o
   3   2  29        0.39       10.53     14.48 o
  -3   3  29        4.42       -2.83     38.14 o
  -2   3  29       33.95       59.52     42.59 o
  -1   3  29       29.05       90.41     39.66 o
   0   3  29       57.20      123.86     24.21 o
   1   3  29       29.29      -12.42     19.41 o
   2   3  29       34.33       28.70     16.80 o
   3   3  29        4.64       15.67     15.56 o
  -2   4  29        1.86       45.04     42.27 o
   0   4  29       98.04      111.54     26.58 o
   1   4  29       12.24       36.58     17.28 o
   2   4  29        2.02       -0.71     15.57 o
  -1   5  29       17.65       38.24     29.33 o
   0   5  29       10.05        8.24     16.88 o
   1   5  29       17.51       20.25     17.86 o
   1   0  30       28.49       22.90     31.59 o
   2   0  30       33.95       73.77     22.19 o
   3   0  30       18.42       58.60     23.65 o
  -3   1  30       20.51       27.99     38.83 o
  -2   1  30       39.44        9.71     20.04 o
  -1   1  30        6.07      -26.74     27.69 o
   1   1  30        5.56        2.51     20.65 o
   2   1  30       39.11       12.34     18.66 o
   3   1  30       20.34       21.21     14.52 o
  -2   2  30        9.69      -31.42     33.87 o
  -1   2  30       34.59       40.55     34.36 o
   1   2  30       34.29       51.79     25.95 o
   2   2  30        9.53       17.95     19.81 o
  -2   3  30        3.41       36.23     39.57 o
   1   3  30        4.04       13.22     21.26 o
   2   3  30        3.35       -5.75     14.66 o
  -2   4  30        8.77      -16.80     40.05 o
   1   4  30       24.47       11.17     34.37 o
   2   4  30        8.89       18.49     20.92 o
   0   5  30       52.03       63.23     30.71 o
   1   0  31       78.16       73.66     38.40 o
   2   0  31      107.14      132.74     24.84 o
  -2   1  31       22.66       18.09     36.46 o
   1   1  31        6.89       44.13     36.76 o
   2   1  31       22.76        9.48     35.95 o
  -2   2  31       25.76       56.96     38.63 o
   2   2  31       26.20       60.90     22.03 o
  -2   3  31       15.72       59.29     42.93 o
   1   3  31        9.15       -8.34     18.36 o
   2   3  31       16.05       10.24     17.62 o
   1   4  31       10.87       67.52     19.62 o
   2   0  32       13.82       43.29     23.32 o
  -2   1  32        9.11       -2.41     38.14 o
   2   1  32        9.12      -20.36     18.90 o
  -2   2  32       21.83       57.75     40.95 o
   2   2  32       22.65       31.17     27.00 o
 
